# Supplementary material for: Clinical study of single nucleotide polymorphism-based chromosome microarray analysis in the etiological diagnosis of fetal congenital heart disease
Source: Sci Rep. 2025 Nov 14;15:39970. doi: 10.1038/s41598-025-23787-1 (PMC12618560; doi:10.1038/s41598-025-23787-1)
Supplement: Supplementary file 1 — Supplementary Material 1 [file 41598_2025_23787_MOESM1_ESM.xlsx]

## Sheet: data
number	CHD classification	age	gestational weeks	number of pregnancies	number of deliveries	high-risk factors during pregnancy	Old age	adverse pregnancy and childbirth history	non-invasive DNA shows high risk	one of the couple has a chromosomal abnormality	Aneuploidy	pathogenic CNVs	22q11.2 in pathogenic CNVs	likely pathogenic CNVs	pathogenic and likely CNVs	variation unknown significance CNVs	Trisomy 21	Trisomy 18	Trisomy 13	Other aneuploidies	33/5000 Classification of CNV fragment size (Mb) (< 1 is 1, 5 > fragment ≥1 is 2, ≥5 is 3)	amniocentesis test results
1	normal group	29	25.8571	1	0	1	0	0	1	0	0	0	0	0	0	0	0	0	0	0	no variation	arr(1-22)x2,(XN)x1
2	normal group	39	27.2857	2	0	1	1	0	1	0	1	0	0	0	0	0	1	0	0	0	no variation	arr(21)×3
3	normal group	37	20.4286	3	3	1	1	1	0	0	0	0	0	0	0	0	0	0	0	0	no variation	arr(1-22)x2,(XN)x1
4	non-CHD	32	31.5714	2	1	0	0	0	0	0	0	0	0	0	0	0	0	0	0	0	no variation	arr(1-22)x2,(XN)x1
5	normal group	34	19.8571	2	1	1	0	0	1	0	0	0	0	0	0	0	0	0	0	0	no variation	arr(1-22)x2,(XN)x1
6	normal group	27	27.2857	2	1	1	0	0	1	0	0	0	0	0	0	0	0	0	0	0	no variation	arr(1-22)x2,(XN)x1
7	normal group	32	20.7143	2	0	1	0	1	0	0	0	0	0	0	0	0	0	0	0	0	no variation	arr(1-22)x2,(XN)x1
8	non-isolated CHD	29	23.5714	2	1	0	0	0	0	0	0	0	0	0	0	0	0	0	0	0	no variation	arr(1-22)x2,(XN)x1
9	normal group	33	21.5714	3	1	1	0	1	0	0	0	0	0	0	0	0	0	0	0	0	no variation	arr(1-22)x2,(XN)x1
10	normal group	28	18.7143	2	1	1	0	1	0	0	0	0	0	0	0	1	0	0	0	0	3	1q23.2q25.1(13.168Mb)x2 hmz
11	non-CHD	33	25.7143	1	0	0	0	0	0	0	0	0	0	0	0	0	0	0	0	0	no variation	arr(1-22)x2,(XN)x1
12	non-CHD	32	23.4286	3	1	0	0	0	0	0	0	0	0	0	0	0	0	0	0	0	no variation	arr(1-22)x2,(XN)x1
13	non-CHD	24	19.5714	1	0	0	0	0	0	0	0	0	0	0	0	0	0	0	0	0	no variation	arr(1-22)x2,(XN)x1
14	normal group	38	22.8571	1	0	1	1	0	1	0	0	0	0	0	0	1	0	0	0	0	3	5q14.3q21.3(17.29Mb)x2 hmz
15	normal group	26	20.4286	1	0	0	0	0	0	0	0	0	0	0	0	0	0	0	0	0	no variation	arr(1-22)x2,(XN)x1
16	non-isolated CHD	29	20.4286	1	0	0	0	0	0	0	0	0	0	0	0	0	0	0	0	0	no variation	arr(1-22)x2,(XN)x1
17	normal group	40	20.4286	3	1	1	1	0	0	0	0	0	0	0	0	0	0	0	0	0	no variation	arr(1-22)x2,(XN)x1
18	isolated CHD	30	24.2857	1	0	0	0	0	0	0	0	0	0	0	0	0	0	0	0	0	no variation	arr(1-22)x2,(XN)x1
19	non-CHD	35	30.4286	3	1	1	1	0	0	0	0	0	0	0	0	0	0	0	0	0	no variation	arr(1-22)x2,(XN)x1
20	normal group	32	19.7143	3	1	0	0	0	0	0	0	0	0	0	0	0	0	0	0	0	no variation	arr(1-22)x2,(XN)x1
21	normal group	29	21.1429	1	0	0	0	0	0	0	0	0	0	0	0	0	0	0	0	0	no variation	arr(1-22)x2,(XN)x1
22	normal group	33	27.4286	2	1	0	0	0	0	0	0	0	0	0	0	0	0	0	0	0	no variation	arr(1-22)x2,(XN)x1
23	isolated CHD	33	24.4286	1	0	0	0	0	0	0	0	0	0	0	0	0	0	0	0	0	no variation	arr(1-22)x2,(XN)x1
24	normal group	31	19.1429	2	1	1	0	1	0	0	0	0	0	0	0	0	0	0	0	0	no variation	arr(1-22)x2,(XN)x1
25	non-CHD	40	25.2857	2	0	1	1	0	0	0	0	0	0	0	0	0	0	0	0	0	no variation	arr(1-22)x2,(XN)x1
26	non-CHD	40	25.2857	2	0	1	1	0	0	0	0	0	0	0	0	0	0	0	0	0	no variation	arr(1-22)x2,(XN)x1
27	non-CHD	34	27.5714	2	1	0	0	0	0	0	0	0	0	0	0	0	0	0	0	0	no variation	arr(1-22)x2,(XN)x1
28	normal group	40	19.4286	1	0	1	1	0	0	0	0	0	0	0	0	0	0	0	0	0	no variation	arr(1-22)x2,(XN)x1
29	isolated CHD	25	27.4286	1	0	0	0	0	0	0	0	0	0	0	0	0	0	0	0	0	no variation	arr(1-22)x2,(XN)x1
30	normal group	31	29.7143	2	0	0	0	0	0	0	0	0	0	0	0	0	0	0	0	0	no variation	arr(1-22)x2,(XN)x1
31	non-CHD	31	24.8571	2	1	0	0	0	0	0	0	0	0	0	0	0	0	0	0	0	no variation	arr(1-22)x2,(XN)x1
32	isolated CHD	28	28.2857	1	0	0	0	0	0	0	0	0	0	0	0	0	0	0	0	0	no variation	arr(1-22)x2,(XN)x1
33	normal group	34	25.7143	3	1	1	0	0	1	0	0	0	0	0	0	0	0	0	0	0	no variation	arr(1-22)x2,(XN)x1
34	normal group	35	28.2857	1	0	1	1	0	0	0	0	0	0	0	0	0	0	0	0	0	no variation	arr(1-22)x2,(XN)x1
35	normal group	33	23.8571	2	1	0	0	0	0	0	0	0	0	0	0	0	0	0	0	0	no variation	arr(1-22)x2,(XN)x1
36	non-CHD	32	18.8571	3	1	0	0	0	0	0	0	0	0	0	0	0	0	0	0	0	no variation	arr(1-22)x2,(XN)x1
37	non-CHD	30	24.5714	2	1	0	0	0	0	0	0	0	0	0	0	0	0	0	0	0	no variation	arr(1-22)x2,(XN)x1
38	normal group	40	18.4286	3	1	1	1	0	0	0	0	0	0	0	0	0	0	0	0	0	no variation	arr(1-22)x2,(XN)x1
39	normal group	22	19.5714	1	0	0	0	0	0	0	0	0	0	0	0	0	0	0	0	0	no variation	arr(1-22)x2,(XN)x1
40	isolated CHD	29	18.5714	2	0	1	0	1	0	0	0	0	0	0	0	0	0	0	0	0	no variation	arr(1-22)x2,(XN)x1
41	normal group	43	24.4286	3	2	1	1	0	0	0	0	0	0	0	0	0	0	0	0	0	no variation	arr(1-22)x2,(XN)x1
42	isolated CHD	24	25.8571	1	0	0	0	0	0	0	0	0	0	0	0	0	0	0	0	0	no variation	arr(1-22)x2,(XN)x1
43	normal group	32	19.4286	2	1	1	0	0	1	0	0	0	0	0	0	0	0	0	0	0	no variation	arr(1-22)x2,(XN)x1
44	normal group	43	26.1429	3	1	1	1	0	1	0	0	0	0	0	0	0	0	0	0	0	no variation	arr(1-22)x2,(XN)x1
45	normal group	38	20.4286	3	2	1	1	1	0	0	0	0	0	0	0	0	0	0	0	0	no variation	arr(1-22)x2,(XN)x1
46	normal group	40	18.4286	3	1	1	1	0	0	0	0	0	0	0	0	0	0	0	0	0	no variation	arr(1-22)x2,(XN)x1
47	non-CHD	33	26.1429	2	1	1	0	0	1	0	0	0	0	0	0	0	0	0	0	0	no variation	arr(1-22)x2,(XN)x1
48	non-CHD	33	23.4286	2	1	0	0	0	0	0	0	0	0	0	0	0	0	0	0	0	no variation	arr(1-22)x2,(XN)x1
49	normal group	41	20.2857	3	2	1	1	0	0	0	0	0	0	0	0	0	0	0	0	0	no variation	arr(1-22)x2,(XN)x1
50	non-CHD	38	23.7143	3	1	1	1	0	0	0	0	0	0	0	0	1	0	0	0	0	2	Dup(4q34.3)(1.73Mb)
51	non-CHD	24	26.1429	1	0	0	0	0	0	0	0	0	0	0	0	0	0	0	0	0	no variation	arr(1-22)x2,(XN)x1
52	normal group	21	27.4286	1	0	1	0	0	1	0	0	0	0	0	0	0	0	0	0	0	no variation	arr(1-22)x2,(XN)x1
53	normal group	31	19.7143	2	1	0	0	0	0	0	0	0	0	0	0	0	0	0	0	0	no variation	arr(1-22)x2,(XN)x1
54	normal group	29	25.2857	1	0	0	0	0	0	0	0	0	0	0	0	0	0	0	0	0	no variation	arr(1-22)x2,(XN)x1
55	normal group	24	19.7143	3	1	0	0	0	0	0	0	0	0	0	0	0	0	0	0	0	no variation	arr(1-22)x2,(XN)x1
56	normal group	36	20.4286	1	0	1	1	0	1	0	0	0	0	0	0	0	0	0	0	0	no variation	arr(1-22)x2,(XN)x1
57	normal group	35	30.4286	2	0	1	1	1	1	0	1	0	0	0	0	0	1	0	0	0	no variation	arr(21)x3
58	normal group	35	30.4286	2	0	1	1	1	1	0	0	0	0	0	0	0	0	0	0	0	no variation	arr(1-22)x2,(XN)x1
59	normal group	43	22.4286	3	1	1	1	0	0	0	0	0	0	0	0	0	0	0	0	0	no variation	arr(1-22)x2,(XN)x1
60	normal group	32	21.4286	2	1	0	0	0	0	0	0	0	0	0	0	1	0	0	0	0	3	3q26.31q27.3(15Mb)x2 hmz
61	normal group	30	27.4286	3	2	1	0	0	1	0	0	0	0	0	0	0	0	0	0	0	no variation	arr(1-22)x2,(XN)x1
62	normal group	40	20.2857	3	2	1	1	0	0	0	0	0	0	0	0	0	0	0	0	0	no variation	arr(1-22)x2,(XN)x1
63	normal group	29	19.5714	2	0	1	0	0	1	0	1	0	0	0	0	0	1	0	0	0	no variation	arr(21)×3
64	non-CHD	35	27.7143	2	1	1	1	0	0	0	0	0	0	0	0	0	0	0	0	0	no variation	arr(1-22)x2,(XN)x1
65	normal group	31	28.4286	1	0	1	0	0	1	0	0	0	0	0	0	0	0	0	0	0	no variation	arr(1-22)x2,(XN)x1
66	normal group	31	27.4286	3	1	1	0	0	1	0	0	0	0	0	0	0	0	0	0	0	no variation	arr(1-22)x2,(XN)x1
67	normal group	30	19.2857	2	1	1	0	0	1	0	0	0	0	0	0	0	0	0	0	0	no variation	arr(1-22)x2,(XN)x1
68	normal group	32	27.5714	3	0	1	0	0	1	0	1	0	0	0	0	0	0	0	0	1	no variation	arr(X)x1,(Y)x2
69	normal group	35	18.8571	2	1	1	1	0	0	0	0	0	0	0	0	0	0	0	0	0	no variation	arr(1-22)x2,(XN)x1
70	normal group	40	21.8571	3	1	1	1	0	0	0	0	0	0	0	0	0	0	0	0	0	no variation	arr(1-22)x2,(XN)x1
71	non-CHD	30	29.4286	3	1	0	0	0	0	0	0	0	0	0	0	0	0	0	0	0	no variation	arr(1-22)x2,(XN)x1
72	normal group	36	25.4286	1	0	1	1	0	0	0	0	0	0	0	0	0	0	0	0	0	no variation	arr(1-22)x2,(XN)x1
73	normal group	35	26.4286	3	1	1	1	0	1	0	1	0	0	0	0	0	1	0	0	0	no variation	arr(21)x3
74	non-CHD	32	22.5714	2	0	0	0	0	0	0	1	0	0	0	0	0	0	1	0	0	no variation	arr(18)x3
75	normal group	43	19.4286	3	1	1	1	1	0	0	0	0	0	0	0	0	0	0	0	0	no variation	arr(1-22)x2,(XN)x1
76	non-CHD	27	26.7143	2	0	0	0	0	0	0	0	0	0	0	0	0	0	0	0	0	no variation	arr(1-22)x2,(XN)x1
77	normal group	27	20.2857	2	0	1	0	1	0	0	0	0	0	0	0	0	0	0	0	0	no variation	arr(1-22)x2,(XN)x1
78	normal group	31	19.1429	3	1	1	0	0	1	0	0	0	0	0	0	0	0	0	0	0	no variation	arr(1-22)x2,(XN)x1
79	non-CHD	29	27.4286	3	1	0	0	0	0	0	0	0	0	0	0	0	0	0	0	0	no variation	arr(1-22)x2,(XN)x1
80	normal group	40	23.4286	2	1	1	1	0	0	0	0	0	0	0	0	0	0	0	0	0	no variation	arr(1-22)x2,(XN)x1
81	non-CHD	34	25.1429	3	2	1	0	1	0	0	0	0	0	0	0	1	0	0	0	0	3	3p26.1p24.3(15.4Mb)x2 hmz
82	normal group	40	27.2857	3	2	1	1	0	0	0	0	0	0	0	0	0	0	0	0	0	no variation	arr(1-22)x2,(XN)x1
83	normal group	34	28.5714	3	2	0	0	0	0	0	0	0	0	0	0	0	0	0	0	0	no variation	arr(1-22)x2,(XN)x1
84	normal group	33	19.2857	3	1	0	0	0	0	0	0	0	0	0	0	0	0	0	0	0	no variation	arr(1-22)x2,(XN)x1
85	isolated CHD	27	24.2857	3	1	0	0	0	0	0	0	0	0	0	0	0	0	0	0	0	no variation	arr(1-22)x2,(XN)x1
86	non-CHD	30	24.7143	1	0	0	0	0	0	0	0	0	0	0	0	0	0	0	0	0	no variation	arr(1-22)x2,(XN)x1
87	normal group	38	31.2857	2	0	1	1	0	0	0	0	0	0	0	0	0	0	0	0	0	no variation	arr(1-22)x2,(XN)x1
88	normal group	33	25.1429	3	3	1	0	0	1	0	1	0	0	0	0	0	0	0	0	1	no variation	arr(X)x2,(Y)x1
89	isolated CHD	27	24.2857	1	0	0	0	0	0	0	0	0	0	0	0	0	0	0	0	0	no variation	arr(1-22)x2,(XN)x1
90	isolated CHD	27	24.2857	1	0	0	0	0	0	0	0	0	0	0	0	0	0	0	0	0	no variation	arr(1-22)x2,(XN)x1
91	normal group	33	27.5714	2	1	1	0	0	1	0	0	0	0	0	0	0	0	0	0	0	no variation	arr(1-22)x2,(XN)x1
92	normal group	33	18.5714	3	1	0	0	0	0	0	0	0	0	0	0	0	0	0	0	0	no variation	arr(1-22)x2,(XN)x1
93	normal group	33	21.7143	2	0	1	0	1	0	0	0	0	0	0	0	0	0	0	0	0	no variation	arr(1-22)x2,(XN)x1
94	non-CHD	37	28.4286	3	1	1	1	0	0	0	0	0	0	0	0	1	0	0	0	0	3	7p21.3p11.1(46.2Mb)x2 hmz
95	non-CHD	32	20.4286	1	0	0	0	0	0	0	0	0	0	0	0	0	0	0	0	0	no variation	arr(1-22)x2,(XN)x1
96	non-CHD	28	20.7143	2	0	0	0	0	0	0	0	1	0	0	1	0	0	0	0	0	3	Del(Yq11.21q11.23)(14.738Mb)
97	normal group	41	19.4286	3	2	1	1	1	0	0	0	0	0	0	0	0	0	0	0	0	no variation	arr(1-22)x2,(XN)x1
98	normal group	42	24.7143	3	2	1	1	1	0	0	0	0	0	0	0	0	0	0	0	0	no variation	arr(1-22)x2,(XN)x1
99	normal group	36	20.4286	2	1	1	1	0	0	0	0	0	0	0	0	0	0	0	0	0	no variation	arr(1-22)x2,(XN)x1
100	normal group	33	24.4286	3	1	1	0	0	1	0	0	1	1	0	1	0	0	0	0	0	2	Dup(22q11.21)(2.881Mb)
101	non-CHD	23	23.4286	1	0	0	0	0	0	0	0	0	0	0	0	0	0	0	0	0	no variation	arr(1-22)x2,(XN)x1
102	normal group	23	22.5714	2	1	0	0	0	0	0	0	0	0	0	0	0	0	0	0	0	no variation	arr(1-22)x2,(XN)x1
103	normal group	45	22.8571	3	1	1	1	0	0	0	0	0	0	0	0	0	0	0	0	0	no variation	arr(1-22)x2,(XN)x1
104	isolated CHD	31	25.7143	1	0	0	0	0	0	0	0	0	0	0	0	0	0	0	0	0	no variation	arr(1-22)x2,(XN)x1
105	non-CHD	38	31.5714	1	0	1	1	0	0	0	0	0	0	0	0	0	0	0	0	0	no variation	arr(1-22)x2,(XN)x1
106	non-CHD	24	21.4286	1	0	0	0	0	0	0	1	0	0	0	0	0	1	0	0	0	no variation	arr(21)x3
107	normal group	25	25.4286	3	1	1	0	1	0	0	0	0	0	0	0	0	0	0	0	0	no variation	arr(1-22)x2,(XN)x1
108	normal group	32	22.2857	2	1	0	0	0	0	0	0	0	0	0	0	0	0	0	0	0	no variation	arr(1-22)x2,(XN)x1
109	normal group	30	24.7143	2	1	1	0	0	1	0	0	0	0	0	0	0	0	0	0	0	no variation	arr(1-22)x2,(XN)x1
110	non-CHD	31	20.2857	3	1	0	0	0	0	0	0	0	0	0	0	0	0	0	0	0	no variation	arr(1-22)x2,(XN)x1
111	non-CHD	25	26.8571	1	0	0	0	0	0	0	0	0	0	0	0	0	0	0	0	0	no variation	arr(1-22)x2,(XN)x1
112	normal group	37	22.4286	3	2	1	1	0	1	0	1	0	0	0	0	0	1	0	0	0	no variation	arr(21)x3
113	normal group	28	20.5714	1	0	0	0	0	0	0	0	0	0	0	0	0	0	0	0	0	no variation	arr(1-22)x2,(XN)x1
114	normal group	42	20.2857	3	2	1	1	1	0	0	0	0	0	0	0	0	0	0	0	0	no variation	arr(1-22)x2,(XN)x1
115	normal group	28	20.4286	2	0	0	0	0	0	0	0	0	0	0	0	0	0	0	0	0	no variation	arr(1-22)x2,(XN)x1
116	normal group	33	21.2857	3	0	1	0	1	0	0	0	0	0	0	0	0	0	0	0	0	no variation	arr(1-22)x2,(XN)x1
117	normal group	36	20.8571	3	1	1	1	0	1	0	0	0	0	0	0	0	0	0	0	0	no variation	arr(1-22)x2,(XN)x1
118	normal group	27	18.1429	1	0	0	0	0	0	0	0	0	0	0	0	0	0	0	0	0	no variation	arr(1-22)x2,(XN)x1
119	normal group	34	22.4286	3	2	1	0	1	0	0	0	0	0	0	0	0	0	0	0	0	no variation	arr(1-22)x2,(XN)x1
120	normal group	39	19.7143	1	0	1	1	0	0	1	0	0	0	0	0	0	0	0	0	0	no variation	arr(1-22)x2,(XN)x1
121	non-CHD	26	31.4286	1	0	0	0	0	0	0	0	0	0	0	0	0	0	0	0	0	no variation	arr(1-22)x2,(XN)x1
122	normal group	30	24.5714	1	0	0	0	0	0	0	0	0	0	0	0	1	0	0	0	0	3	8p12p11.1(14.8Mb)x2 hmz
123	isolated CHD	26	21.4286	3	2	1	0	0	1	0	1	0	0	0	0	0	0	0	0	1	no variation	arr(X)×3
124	isolated CHD	34	20.7143	3	1	0	0	0	0	0	0	0	0	0	0	0	0	0	0	0	no variation	arr(1-22)x2,(XN)x1
125	non-isolated CHD	33	21.2857	2	1	0	0	0	0	0	0	0	0	0	0	0	0	0	0	0	no variation	arr(1-22)x2,(XN)x1
126	normal group	28	23.2857	3	1	0	0	0	0	0	0	0	0	0	0	0	0	0	0	0	no variation	arr(1-22)x2,(XN)x1
127	normal group	42	19.2857	3	2	1	1	0	0	0	0	0	0	0	0	0	0	0	0	0	no variation	arr(1-22)x2,(XN)x1
128	normal group	41	21.5714	2	1	1	1	0	1	0	1	0	0	0	0	0	1	0	0	0	no variation	arr(21)×3
129	non-CHD	28	32.4286	2	1	0	0	0	0	0	0	0	0	0	0	1	0	0	0	0	3	2p25.2p23.1(6398527_30590774)x2 hmz 11q14.1q21(83646253_97068350)x2 hmz
130	normal group	26	18.1429	1	0	1	0	0	1	0	0	0	0	0	0	0	0	0	0	0	no variation	arr(1-22)x2,(XN)x1
131	normal group	28	20.1429	3	2	1	0	1	0	0	0	0	0	0	0	1	0	0	0	0	3	4q31.23q35.1(149621670_183353588)x2 hmz 7p21.1p15.1(16700447_28747531)x2 hmz 11q11q13.4(54827208_72958811)x2 hmz 16p12.3p11.2(17179022_29126772)x2 hmz 16q12.2q23.2(54341080_80747013)x2 hmz 17q11.1q21.33(25309337_48372363)x2 hmz 22q12.3q13.33(33809429_51157531)x2 hmz
132	normal group	34	20.4286	2	0	1	0	1	0	0	0	0	0	0	0	0	0	0	0	0	no variation	arr(1-22)x2,(XN)x1
133	normal group	34	20.2857	3	2	0	0	0	0	0	0	0	0	0	0	0	0	0	0	0	no variation	arr(1-22)x2,(XN)x1
134	normal group	33	22.4286	2	1	0	0	0	0	0	0	0	0	0	0	1	0	0	0	0	3	1p31.3p31.1(10.563Mb)x2 hmz
135	non-CHD	31	23.2857	2	0	0	0	0	0	0	1	0	0	0	0	0	1	0	0	0	no variation	arr(21)×3
136	non-CHD	26	21.5714	2	0	0	0	0	0	0	0	0	1	0	0	1	0	0	0	0	3	Dup(10q11.22q11.23)(5.524Mb)
137	isolated CHD	35	22.1429	3	1	1	1	1	0	0	0	0	0	0	0	0	0	0	0	0	no variation	arr(1-22)x2,(XN)x1
138	normal group	23	20.1429	2	1	1	0	1	0	0	0	0	0	0	0	0	0	0	0	0	no variation	arr(1-22)x2,(XN)x1
139	non-isolated CHD	27	31.5714	1	0	0	0	0	0	0	0	0	0	0	0	0	0	0	0	0	no variation	arr(1-22)x2,(XN)x1
140	normal group	29	18.4286	1	0	1	0	0	1	0	1	0	0	0	0	0	0	0	0	1	no variation	arr(X)x1,(Y)x2
141	normal group	32	23.4286	2	0	0	0	0	0	0	0	0	0	0	0	0	0	0	0	0	no variation	arr(1-22)x2,(XN)x1
142	isolated CHD	29	31.4286	1	0	0	0	0	0	0	0	0	0	0	0	0	0	0	0	0	no variation	arr(1-22)x2,(XN)x1
143	normal group	31	24.1429	3	2	0	0	0	0	0	0	0	0	0	0	0	0	0	0	0	no variation	arr(1-22)x2,(XN)x1
144	normal group	27	20.2857	2	0	0	0	0	0	0	0	0	0	0	0	0	0	0	0	0	no variation	arr(1-22)x2,(XN)x1
145	normal group	29	21.5714	2	0	1	0	0	1	0	1	0	0	0	0	0	1	0	0	0	no variation	arr(21)x3
146	normal group	39	20.1429	3	1	1	1	0	0	0	0	0	0	0	0	0	0	0	0	0	no variation	arr(1-22)x2,(XN)x1
147	non-CHD	27	22.4286	3	1	0	0	0	0	0	0	0	0	0	0	0	0	0	0	0	no variation	arr(1-22)x2,(XN)x1
148	non-CHD	29	23.7143	1	0	0	0	0	0	0	0	0	0	0	0	0	0	0	0	0	no variation	arr(1-22)x2,(XN)x1
149	normal group	34	18.4286	2	1	0	0	0	0	0	0	0	0	0	0	0	0	0	0	0	no variation	arr(1-22)x2,(XN)x1
150	non-CHD	34	30.4286	3	1	0	0	0	0	0	0	0	0	0	0	0	0	0	0	0	no variation	arr(1-22)x2,(XN)x1
151	normal group	40	20.2857	3	1	1	1	0	0	0	0	0	0	0	0	0	0	0	0	0	no variation	arr(1-22)x2,(XN)x1
152	normal group	32	20.2857	2	0	1	0	1	0	0	0	0	0	0	0	0	0	0	0	0	no variation	arr(1-22)x2,(XN)x1
153	normal group	35	25.4286	3	1	1	1	0	1	0	0	0	0	0	0	0	0	0	0	0	no variation	arr(1-22)x2,(XN)x1
154	normal group	27	18.5714	2	0	0	0	0	0	0	0	0	0	0	0	0	0	0	0	0	no variation	arr(1-22)x2,(XN)x1
155	non-isolated CHD	26	22.5714	1	0	0	0	0	0	0	0	0	0	0	0	0	0	0	0	0	no variation	arr(1-22)x2,(XN)x1
156	non-isolated CHD	26	22.5714	1	0	0	0	0	0	0	0	0	0	0	0	0	0	0	0	0	no variation	arr(1-22)x2,(XN)x1
157	normal group	22	20.8571	1	0	1	0	0	1	0	0	0	0	0	0	0	0	0	0	0	no variation	arr(1-22)x2,(XN)x1
158	normal group	28	23.2857	2	1	0	0	0	0	0	0	0	0	0	0	0	0	0	0	0	no variation	arr(1-22)x2,(XN)x1
159	normal group	24	24.7143	1	0	1	0	0	1	0	0	0	0	0	0	0	0	0	0	0	no variation	arr(1-22)x2,(XN)x1
160	normal group	26	29.8571	1	0	1	0	0	1	0	0	0	0	0	0	0	0	0	0	0	no variation	arr(1-22)x2,(XN)x1
161	isolated CHD	30	25.7143	1	0	0	0	0	0	0	0	0	0	0	0	0	0	0	0	0	no variation	arr(1-22)x2,(XN)x1
162	non-isolated CHD	32	23.7143	1	0	0	0	0	0	0	1	0	0	0	0	0	1	0	0	0	no variation	arr(21)×3
163	normal group	34	20.4286	3	1	1	0	0	1	0	0	0	0	0	0	0	0	0	0	0	no variation	arr(1-22)x2,(XN)x1
164	normal group	25	22.2857	1	0	0	0	0	0	0	0	0	0	0	0	0	0	0	0	0	no variation	arr(1-22)x2,(XN)x1
165	non-CHD	33	26.2857	2	0	0	0	0	0	0	0	0	0	0	0	0	0	0	0	0	no variation	arr(1-22)x2,(XN)x1
166	normal group	32	21.4286	3	1	1	0	0	1	0	1	0	0	0	0	0	1	0	0	0	no variation	arr(21)x3
167	isolated CHD	28	24.4286	1	0	0	0	0	0	0	0	0	0	0	0	0	0	0	0	0	no variation	arr(1-22)x2,(XN)x1
168	non-CHD	27	31.4286	2	1	0	0	0	0	0	0	0	0	0	0	0	0	0	0	0	no variation	arr(1-22)x2,(XN)x1
169	normal group	31	28.5714	3	2	1	0	0	1	0	0	0	0	0	0	0	0	0	0	0	no variation	arr(1-22)x2,(XN)x1
170	normal group	27	19.4286	1	0	1	0	0	1	0	1	0	0	0	0	0	0	0	0	1	no variation	arr(X)x2,(Y)x1
171	non-CHD	30	27.7143	3	1	0	0	0	0	0	0	0	0	0	0	0	0	0	0	0	no variation	arr(1-22)x2,(XN)x1
172	normal group	35	19.1429	2	1	1	1	0	0	0	0	0	0	0	0	0	0	0	0	0	no variation	arr(1-22)x2,(XN)x1
173	normal group	41	19.5714	3	2	1	1	0	0	0	0	0	0	0	0	0	0	0	0	0	no variation	arr(1-22)x2,(XN)x1
174	non-CHD	37	22.8571	3	2	1	1	1	0	0	0	0	0	0	0	0	0	0	0	0	no variation	arr(1-22)x2,(XN)x1
175	normal group	31	21.4286	3	1	0	0	0	0	0	0	0	0	0	0	0	0	0	0	0	no variation	arr(1-22)x2,(XN)x1
176	normal group	34	18.7143	3	1	0	0	0	0	0	0	0	0	0	0	0	0	0	0	0	no variation	arr(1-22)x2,(XN)x1
177	normal group	40	18.4286	2	1	1	1	0	0	0	0	0	0	0	0	0	0	0	0	0	no variation	arr(1-22)x2,(XN)x1
178	normal group	37	20.4286	3	1	1	1	0	0	0	0	0	0	0	0	0	0	0	0	0	no variation	arr(1-22)x2,(XN)x1
179	isolated CHD	33	23.5714	3	1	1	0	1	0	0	0	0	0	0	0	0	0	0	0	0	no variation	arr(1-22)x2,(XN)x1
180	normal group	39	21.7143	2	1	1	1	0	0	0	0	0	0	0	0	0	0	0	0	0	no variation	arr(1-22)x2,(XN)x1
181	normal group	33	21.5714	3	1	0	0	0	0	0	0	0	0	0	0	0	0	0	0	0	no variation	arr(1-22)x2,(XN)x1
182	normal group	28	29.7143	1	0	0	0	0	0	0	0	0	0	0	0	0	0	0	0	0	no variation	arr(1-22)x2,(XN)x1
183	isolated CHD	27	26.4286	1	0	0	0	0	0	0	0	0	0	0	0	0	0	0	0	0	no variation	arr(1-22)x2,(XN)x1
184	non-CHD	28	29.1429	1	0	0	0	0	0	0	0	0	0	0	0	0	0	0	0	0	no variation	arr(1-22)x2,(XN)x1
185	normal group	40	19.4286	3	0	1	1	1	0	0	0	0	0	0	0	0	0	0	0	0	no variation	arr(1-22)x2,(XN)x1
186	normal group	31	20.4286	1	0	1	0	0	1	0	1	0	0	0	0	0	0	0	0	1	no variation	arr(X)x2,(Y)x1
187	non-CHD	30	19.4286	1	0	0	0	0	0	0	0	0	0	0	0	0	0	0	0	0	no variation	arr(1-22)x2,(XN)x1
188	isolated CHD	29	27.8571	2	1	0	0	0	0	0	0	0	0	0	0	0	0	0	0	0	no variation	arr(1-22)x2,(XN)x1
189	isolated CHD	31	29.2857	1	0	0	0	0	0	0	0	0	0	0	0	0	0	0	0	0	no variation	arr(1-22)x2,(XN)x1
190	normal group	21	18.5714	2	0	0	0	0	0	0	0	0	0	0	0	1	0	0	0	0	3	12q24.23q24.33(120013492_130315930)x2 hmz 15q26.1q26.3(90017494_102397317)x2 hmz
191	normal group	32	19.4286	3	1	0	0	0	0	0	0	0	0	0	0	0	0	0	0	0	no variation	arr(1-22)x2,(XN)x1
192	non-CHD	36	19.4286	3	1	1	1	0	0	0	0	0	0	0	0	1	0	0	0	0	2	Del(10q22.3q23.1)(1.298Mb)
193	normal group	30	24.2857	2	0	0	0	0	0	0	0	0	0	0	0	0	0	0	0	0	no variation	arr(1-22)x2,(XN)x1
194	non-CHD	29	29.8571	1	0	0	0	0	0	0	0	0	0	0	0	0	0	0	0	0	no variation	arr(1-22)x2,(XN)x1
195	normal group	34	24.4286	3	2	1	0	0	1	0	1	0	0	0	0	0	1	0	0	0	no variation	arr(21)×3
196	normal group	41	24.4286	3	2	1	1	0	0	0	0	0	0	0	0	0	0	0	0	0	no variation	arr(1-22)x2,(XN)x1
197	normal group	41	22.5714	2	0	1	1	0	0	0	0	0	0	0	0	0	0	0	0	0	no variation	arr(1-22)x2,(XN)x1
198	normal group	28	18.5714	1	0	1	0	0	1	0	0	0	0	0	0	0	0	0	0	0	no variation	arr(1-22)x2,(XN)x1
199	isolated CHD	25	24.5714	1	0	0	0	0	0	0	0	0	0	0	0	0	0	0	0	0	no variation	arr(1-22)x2,(XN)x1
200	non-CHD	35	22.7143	2	1	1	1	0	0	0	0	0	0	0	0	0	0	0	0	0	no variation	arr(1-22)x2,(XN)x1
201	normal group	37	25.8571	3	1	1	1	0	0	0	0	0	0	0	0	0	0	0	0	0	no variation	arr(1-22)x2,(XN)x1
202	normal group	37	19.1429	3	1	1	1	0	0	0	0	0	0	0	0	0	0	0	0	0	no variation	arr(1-22)x2,(XN)x1
203	normal group	28	18.8571	1	0	0	0	0	0	0	0	0	0	0	0	0	0	0	0	0	no variation	arr(1-22)x2,(XN)x1
204	non-CHD	34	24.1429	2	1	0	0	0	0	0	0	0	0	0	0	0	0	0	0	0	no variation	arr(1-22)x2,(XN)x1
205	normal group	32	19.1429	2	1	0	0	0	0	0	0	0	0	0	0	0	0	0	0	0	no variation	arr(1-22)x2,(XN)x1
206	normal group	39	18.8571	3	2	1	1	0	0	0	0	0	0	0	0	0	0	0	0	0	no variation	arr(1-22)x2,(XN)x1
207	normal group	23	21.4286	1	0	1	0	0	1	0	0	0	0	0	0	0	0	0	0	0	no variation	arr(1-22)x2,(XN)x1
208	non-CHD	25	19.4286	1	0	0	0	0	0	0	0	0	0	0	0	0	0	0	0	0	no variation	arr(1-22)x2,(XN)x1
209	normal group	24	19.4286	3	0	1	0	0	1	0	0	0	0	0	0	0	0	0	0	0	no variation	arr(1-22)x2,(XN)x1
210	non-CHD	32	20.4286	2	0	1	0	1	0	0	0	0	0	0	0	1	0	0	0	0	3	3p22.3p22.1(11.5Mb)x2 hmz
211	normal group	31	23.4286	3	1	1	0	0	1	0	1	0	0	0	0	0	1	0	0	0	no variation	arr(21)x3
212	normal group	28	21.5714	2	1	0	0	0	0	0	0	0	0	0	0	0	0	0	0	0	no variation	arr(1-22)x2,(XN)x1
213	normal group	38	25.4286	2	1	1	1	0	1	0	1	0	0	0	0	0	0	0	0	1	no variation	arr(X)x1,(Y)x2
214	normal group	33	19.1429	3	1	0	0	0	0	0	0	0	0	0	0	0	0	0	0	0	no variation	arr(1-22)x2,(XN)x1
215	normal group	29	19.8571	2	1	0	0	0	0	0	0	0	0	0	0	0	0	0	0	0	no variation	arr(1-22)x2,(XN)x1
216	normal group	37	21.4286	2	1	1	1	0	0	0	0	0	0	0	0	0	0	0	0	0	no variation	arr(1-22)x2,(XN)x1
217	normal group	40	20.7143	3	1	1	1	0	0	0	0	0	0	0	0	0	0	0	0	0	no variation	arr(1-22)x2,(XN)x1
218	non-CHD	32	23.1429	1	0	0	0	0	0	0	1	0	0	0	0	0	1	0	0	0	no variation	arr(21)x3
219	normal group	44	20.8571	3	3	1	1	0	0	0	0	0	0	0	0	0	0	0	0	0	no variation	arr(1-22)x2,(XN)x1
220	non-CHD	32	30.2857	3	3	0	0	0	0	0	0	0	0	0	0	0	0	0	0	0	no variation	arr(1-22)x2,(XN)x1
221	normal group	34	19.7143	2	1	1	0	1	0	0	0	0	0	0	0	0	0	0	0	0	no variation	arr(1-22)x2,(XN)x1
222	normal group	33	19.4286	2	0	0	0	0	0	0	0	0	0	0	0	0	0	0	0	0	no variation	arr(1-22)x2,(XN)x1
223	non-CHD	39	23.1429	1	0	1	1	0	0	0	0	0	0	0	0	0	0	0	0	0	no variation	arr(1-22)x2,(XN)x1
224	normal group	29	20.5714	1	1	0	0	0	0	0	0	0	0	0	0	0	0	0	0	0	no variation	arr(1-22)x2,(XN)x1
225	normal group	24	19.4286	1	1	0	0	0	0	0	0	0	0	0	0	0	0	0	0	0	no variation	arr(1-22)x2,(XN)x1
226	non-CHD	37	19.2857	1	1	1	1	0	0	0	0	0	0	0	0	0	0	0	0	0	no variation	arr(1-22)x2,(XN)x1
227	isolated CHD	26	29.1429	1	1	0	0	0	0	0	0	0	0	0	0	0	0	0	0	0	no variation	arr(1-22)x2,(XN)x1
228	non-CHD	32	24.7143	1	1	0	0	0	0	0	0	0	0	0	0	0	0	0	0	0	no variation	arr(1-22)x2,(XN)x1
229	normal group	33	20.8571	3	0	1	0	0	1	0	0	0	0	0	0	1	0	0	0	0	3	6p25.1p21.1(5879921_41518013)x2 hmz, 6q22.31q25.2(123854807_153363963)x2 hmz
230	normal group	27	20.4286	1	0	1	0	0	1	0	0	0	0	0	0	0	0	0	0	0	no variation	arr(1-22)x2,(XN)x1
231	non-CHD	31	20.4286	1	0	0	0	0	0	0	0	0	0	0	0	0	0	0	0	0	no variation	arr(1-22)x2,(XN)x1
232	normal group	40	22.1429	3	1	1	1	0	0	0	0	0	0	0	0	0	0	0	0	0	no variation	arr(1-22)x2,(XN)x1
233	non-CHD	26	22.8571	1	0	0	0	0	0	0	0	0	0	0	0	0	0	0	0	0	no variation	arr(1-22)x2,(XN)x1
234	normal group	31	20.2857	1	0	0	0	0	0	0	0	0	0	0	0	0	0	0	0	0	no variation	arr(1-22)x2,(XN)x1
235	non-isolated CHD	26	22.2857	1	0	0	0	0	0	0	0	0	0	0	0	0	0	0	0	0	no variation	arr(1-22)x2,(XN)x1
236	non-isolated CHD	26	22.2857	1	0	0	0	0	0	0	0	0	0	0	0	0	0	0	0	0	no variation	arr(1-22)x2,(XN)x1
237	isolated CHD	25	29.7143	2	0	0	0	0	0	0	0	0	0	0	0	0	0	0	0	0	no variation	arr(1-22)x2,(XN)x1
238	normal group	28	19.4286	2	1	1	0	0	1	0	1	0	0	0	0	0	0	0	0	1	no variation	arr(X)x1,(Y)x2
239	normal group	28	19.2857	2	0	1	0	0	1	0	1	0	0	0	0	0	0	0	0	1	no variation	arr(X)x2,(Y)x1
240	normal group	24	23.4286	1	0	1	0	0	1	0	0	0	0	0	0	0	0	0	0	0	no variation	arr(1-22)x2,(XN)x1
241	non-CHD	27	25.1429	1	0	0	0	0	0	0	0	0	0	0	0	0	0	0	0	0	no variation	arr(1-22)x2,(XN)x1
242	non-CHD	30	26.7143	2	1	0	0	0	0	0	0	0	0	0	0	0	0	0	0	0	no variation	arr(1-22)x2,(XN)x1
243	non-CHD	26	26.1429	3	1	1	0	1	0	0	0	0	0	0	0	1	0	0	0	0	3	8p21.2p11.1(24677132_43776564)x2 hmz， 8q11.1q12.1(46919157_59299065)x2 hmz， 11p12p11.12(39591709_51550787)x2 hmz， 11q11q13.5(54827208_76448553)x2 hmz
244	normal group	28	21.1429	2	1	0	0	0	0	0	0	0	0	0	1	1	0	0	0	0	3	15q11.2q13.3(9.499Mb)x2 hmz
245	non-CHD	27	24.7143	1	0	0	0	0	0	0	0	0	0	0	0	0	0	0	0	0	no variation	arr(1-22)x2,(XN)x1
246	non-CHD	28	24.2857	2	1	0	0	0	0	0	0	0	0	0	0	0	0	0	0	0	no variation	arr(1-22)x2,(XN)x1
247	non-CHD	39	27.8571	3	2	1	1	0	0	0	0	0	0	0	0	0	0	0	0	0	no variation	arr(1-22)x2,(XN)x1
248	normal group	45	18.2857	3	1	1	1	0	0	0	0	0	0	0	0	0	0	0	0	0	no variation	arr(1-22)x2,(XN)x1
249	normal group	23	22.5714	3	1	0	0	0	0	0	0	0	0	0	0	0	0	0	0	0	no variation	arr(1-22)x2,(XN)x1
250	normal group	33	22.2857	3	2	1	0	0	1	0	0	0	0	0	0	0	0	0	0	0	no variation	arr(1-22)x2,(XN)x1
251	normal group	30	18.8571	2	0	1	0	1	0	0	0	0	0	0	0	0	0	0	0	0	no variation	arr(1-22)x2,(XN)x1
252	normal group	33	20.7143	2	1	0	0	0	0	0	0	0	0	0	0	0	0	0	0	0	no variation	arr(1-22)x2,(XN)x1
253	non-CHD	32	25.4286	3	2	0	0	0	0	0	0	0	0	0	0	0	0	0	0	0	no variation	arr(1-22)x2,(XN)x1
254	normal group	33	19.2857	3	2	0	0	0	0	0	0	0	0	0	0	1	0	0	0	0	2	4q28.1q34.3(124359046_178562062)x2 hmz, 5p13.3p11(32996108_46313469)x2 hmz, 12q11q14.1(38190103_62099782)x2 hmz, 16q21q24.1(66472505_84590776)x2 hmz
255	normal group	33	19.7143	3	1	0	0	0	0	0	0	0	0	0	0	0	0	0	0	0	no variation	arr(1-22)x2,(XN)x1
256	non-CHD	33	19.2857	1	0	0	0	0	0	0	0	0	0	0	0	0	0	0	0	0	no variation	arr(1-22)x2,(XN)x1
257	normal group	34	20.4286	3	1	1	0	1	0	0	0	0	0	0	0	0	0	0	0	0	no variation	arr(1-22)x2,(XN)x1
258	normal group	29	26.5714	3	2	0	0	0	0	0	0	0	0	0	0	0	0	0	0	0	no variation	arr(1-22)x2,(XN)x1
259	isolated CHD	25	27.7143	1	0	0	0	0	0	0	0	0	0	0	0	0	0	0	0	0	no variation	arr(1-22)x2,(XN)x1
260	normal group	28	20.1429	3	1	0	0	0	0	0	0	0	0	0	0	0	0	0	0	0	no variation	arr(1-22)x2,(XN)x1
261	normal group	45	19.1429	3	1	1	1	0	0	0	0	0	0	0	0	0	0	0	0	0	no variation	arr(1-22)x2,(XN)x1
262	non-CHD	25	24.5714	3	1	0	0	0	0	0	0	0	0	0	0	0	0	0	0	0	no variation	arr(1-22)x2,(XN)x1
263	normal group	36	19.4286	1	0	1	1	0	1	0	0	0	0	0	0	0	0	0	0	0	no variation	arr(1-22)x2,(XN)x1
264	normal group	29	20.4286	3	1	1	0	1	0	0	0	0	0	0	0	0	0	0	0	0	no variation	arr(1-22)x2,(XN)x1
265	normal group	29	19.4286	2	1	0	0	0	0	0	0	0	0	0	0	1	0	0	0	0	3	16q12.1q21(10.9Mb)x2 hmz
266	non-CHD	30	30.7143	1	0	0	0	0	0	0	0	0	0	0	0	0	0	0	0	0	no variation	arr(1-22)x2,(XN)x1
267	normal group	34	31.1429	3	2	0	0	0	0	0	0	0	0	0	0	0	0	0	0	0	no variation	arr(1-22)x2,(XN)x1
268	normal group	35	19.2857	2	0	1	1	1	0	0	0	0	0	0	0	0	0	0	0	0	no variation	arr(1-22)x2,(XN)x1
269	non-CHD	33	29.8571	3	2	0	0	0	0	0	0	0	0	0	0	0	0	0	0	0	no variation	arr(1-22)x2,(XN)x1
270	normal group	36	20.5714	1	0	1	1	0	0	0	0	0	0	0	0	0	0	0	0	0	no variation	arr(1-22)x2,(XN)x1
271	normal group	38	19.1429	2	0	1	1	0	1	0	1	0	0	0	0	0	0	1	0	0	no variation	arr(18)×3
272	non-CHD	22	25.4286	1	0	0	0	0	0	0	0	0	0	0	0	0	0	0	0	0	no variation	arr(1-22)x2,(XN)x1
273	non-CHD	31	19.4286	3	1	0	0	0	0	0	0	0	0	0	0	0	0	0	0	0	no variation	arr(1-22)x2,(XN)x1
274	non-CHD	37	25.8571	3	1	1	1	0	0	0	0	0	0	0	0	1	0	0	0	0	3	3q25.1q26.31(25.092Mb)x2 hmz
275	normal group	27	18.4286	3	0	1	0	1	0	0	0	0	0	0	0	0	0	0	0	0	no variation	arr(1-22)x2,(XN)x1
276	isolated CHD	30	28.5714	3	1	0	0	0	0	0	0	0	0	0	0	0	0	0	0	0	no variation	arr(1-22)x2,(XN)x1
277	non-CHD	29	23.2857	3	0	0	0	0	0	0	0	0	0	0	0	0	0	0	0	0	no variation	arr(1-22)x2,(XN)x1
278	normal group	33	18.5714	3	1	1	0	1	0	0	0	0	0	0	0	0	0	0	0	0	no variation	arr(1-22)x2,(XN)x1
279	normal group	37	18.2857	3	3	1	1	0	0	0	0	0	0	0	0	0	0	0	0	0	no variation	arr(1-22)x2,(XN)x1
280	normal group	32	19.4286	2	0	1	0	1	0	0	0	0	0	0	0	0	0	0	0	0	no variation	arr(1-22)x2,(XN)x1
281	normal group	32	19.7143	1	0	0	0	0	0	0	0	1	1	0	1	0	0	0	0	0	2	Del(22q11.21q11.22)(1.16Mb)
282	normal group	35	24.4286	2	0	1	1	0	0	0	0	0	0	0	0	0	0	0	0	0	no variation	arr(1-22)x2,(XN)x1
283	normal group	41	23.4286	3	2	1	1	0	0	0	0	0	0	0	0	0	0	0	0	0	no variation	arr(1-22)x2,(XN)x1
284	normal group	25	19.8571	2	0	1	0	1	1	0	0	0	0	0	0	0	0	0	0	0	no variation	arr(1-22)x2,(XN)x1
285	normal group	29	19.1429	2	1	0	0	0	0	0	0	0	0	0	0	0	0	0	0	0	no variation	arr(1-22)x2,(XN)x1
286	non-CHD	35	20.4286	1	0	1	1	0	1	0	1	0	0	0	0	0	1	0	0	0	no variation	arr(21)x3
287	non-CHD	35	20.4286	1	0	1	1	0	1	0	0	0	0	0	0	0	0	0	0	0	no variation	arr(1-22)x2,(XN)x1
288	non-CHD	28	26.4286	1	0	0	0	0	0	0	0	0	0	0	0	0	0	0	0	0	no variation	arr(1-22)x2,(XN)x1
289	normal group	39	21.2857	3	1	1	1	0	0	0	0	0	0	0	0	0	0	0	0	0	no variation	arr(1-22)x2,(XN)x1
290	normal group	24	19.1429	2	0	1	0	1	0	0	0	0	0	0	0	0	0	0	0	0	no variation	arr(1-22)x2,(XN)x1
291	non-CHD	34	25.5714	1	0	0	0	0	0	0	0	0	0	0	0	0	0	0	0	0	no variation	arr(1-22)x2,(XN)x1
292	non-CHD	34	25.7143	1	0	0	0	0	0	0	0	0	0	0	0	0	0	0	0	0	no variation	arr(1-22)x2,(XN)x1
293	isolated CHD	27	26.4286	1	0	0	0	0	0	0	0	0	0	0	0	0	0	0	0	0	no variation	arr(1-22)x2,(XN)x1
294	non-CHD	37	18.5714	2	1	1	1	0	0	0	0	0	0	0	0	0	0	0	0	0	no variation	arr(1-22)x2,(XN)x1
295	normal group	43	21.7143	3	3	1	1	0	1	0	0	0	0	0	0	0	0	0	0	0	no variation	arr(1-22)x2,(XN)x1
296	non-CHD	26	20.7143	2	0	0	0	0	0	0	0	1	0	0	1	0	0	0	0	0	3	Del(11p14.3p12)(15.625Mb)
297	normal group	26	20.7143	2	1	1	0	1	0	0	0	0	0	0	0	0	0	0	0	0	no variation	arr(1-22)x2,(XN)x1
298	non-CHD	39	30.4286	2	1	1	1	0	0	0	0	0	0	0	0	0	0	0	0	0	no variation	arr(1-22)x2,(XN)x1
299	normal group	28	19.1429	1	0	1	0	0	1	0	0	0	0	0	0	0	0	0	0	0	no variation	arr(1-22)x2,(XN)x1
300	isolated CHD	29	26.5714	1	0	0	0	0	0	0	0	0	0	0	0	0	0	0	0	0	no variation	arr(1-22)x2,(XN)x1
301	normal group	29	18.8571	1	0	0	0	0	0	0	0	0	0	0	0	0	0	0	0	0	no variation	arr(1-22)x2,(XN)x1
302	non-CHD	29	23.8571	1	0	0	0	0	0	0	0	0	0	0	0	0	0	0	0	0	no variation	arr(1-22)x2,(XN)x1
303	non-CHD	34	28.4286	2	1	1	0	0	1	0	1	0	0	0	0	0	1	0	0	0	no variation	arr(21)×3
304	normal group	27	21.1429	2	0	0	0	0	0	0	0	0	0	0	0	0	0	0	0	0	no variation	arr(1-22)x2,(XN)x1
305	normal group	35	19.8571	2	1	1	1	0	0	0	0	0	0	0	0	0	0	0	0	0	no variation	arr(1-22)x2,(XN)x1
306	normal group	40	18.1429	3	1	1	1	0	0	0	0	0	0	0	0	0	0	0	0	0	no variation	arr(1-22)x2,(XN)x1
307	normal group	41	19.2857	3	2	1	1	0	0	0	0	0	0	0	0	0	0	0	0	0	no variation	arr(1-22)x2,(XN)x1
308	normal group	34	20.4286	3	2	0	0	0	0	0	0	0	0	0	0	0	0	0	0	0	no variation	arr(1-22)x2,(XN)x1
309	non-CHD	31	29.1429	2	1	0	0	0	0	0	0	0	0	0	0	0	0	0	0	0	no variation	arr(1-22)x2,(XN)x1
310	normal group	26	21.5714	1	0	1	0	0	1	0	0	0	0	0	0	0	0	0	0	0	no variation	arr(1-22)x2,(XN)x1
311	normal group	34	21.4286	3	1	0	0	0	0	0	0	0	0	0	0	0	0	0	0	0	no variation	arr(1-22)x2,(XN)x1
312	normal group	35	19.2857	3	1	1	1	0	0	0	0	0	0	0	0	0	0	0	0	0	no variation	arr(1-22)x2,(XN)x1
313	normal group	37	21.4286	3	1	1	1	0	1	0	0	0	0	0	0	0	0	0	0	0	no variation	arr(1-22)x2,(XN)x1
314	normal group	37	21.4286	3	1	1	1	0	1	0	1	0	0	0	0	0	1	0	0	0	no variation	arr(21)x2-3
315	normal group	39	24.2857	3	2	1	1	0	0	0	0	0	0	0	0	1	0	0	0	0	2	8q21.13q22.1(83761875_97611528)x2 hmz 18q11.2q12.2(21788296_33270295)x2 hmz
316	isolated CHD	28	22.8571	1	0	0	0	0	0	0	0	0	0	0	0	0	0	0	0	0	no variation	arr(1-22)x2,(XN)x1
317	normal group	40	19.5714	2	1	1	1	0	0	0	0	0	0	0	0	0	0	0	0	0	no variation	arr(1-22)x2,(XN)x1
318	non-CHD	34	20.5714	2	1	0	0	0	0	0	0	0	0	0	0	0	0	0	0	0	no variation	arr(1-22)x2,(XN)x1
319	non-CHD	24	23.4286	1	0	0	0	0	0	0	0	0	0	0	0	0	0	0	0	0	no variation	arr(1-22)x2,(XN)x1
320	non-CHD	37	27.1429	3	1	1	1	0	0	0	0	0	0	0	0	0	0	0	0	0	no variation	arr(1-22)x2,(XN)x1
321	isolated CHD	39	23.4286	3	2	1	1	0	0	0	0	0	0	0	0	0	0	0	0	0	no variation	arr(1-22)x2,(XN)x1
322	non-CHD	33	28.8571	3	1	0	0	0	0	0	0	0	0	0	0	0	0	0	0	0	no variation	arr(1-22)x2,(XN)x1
323	normal group	28	19.4286	3	1	1	0	1	0	0	0	0	0	0	0	0	0	0	0	0	no variation	arr(1-22)x2,(XN)x1
324	normal group	41	30.5714	3	1	1	1	0	0	1	0	0	0	0	0	0	0	0	0	0	no variation	arr(1-22)x2,(XN)x1
325	non-CHD	27	19.5714	2	0	0	0	0	0	0	0	0	0	0	0	0	0	0	0	0	no variation	arr(1-22)x2,(XN)x1
326	normal group	28	21.4286	2	1	0	0	0	0	0	0	0	0	0	0	0	0	0	0	0	no variation	arr(1-22)x2,(XN)x1
327	normal group	36	20.2857	3	0	1	1	1	0	0	0	0	0	0	0	0	0	0	0	0	no variation	arr(1-22)x2,(XN)x1
328	normal group	33	19.7143	3	1	1	0	0	1	0	1	0	0	0	0	0	1	0	0	0	no variation	arr(21)×3
329	isolated CHD	29	25.4286	1	0	0	0	0	0	0	1	0	0	0	0	0	0	0	0	1	no variation	arr(X)x1,(Y)x2
330	non-CHD	28	28.1429	2	1	0	0	0	0	0	0	0	0	0	0	0	0	0	0	0	no variation	arr(1-22)x2,(XN)x1
331	normal group	41	26.4286	2	1	1	1	0	0	0	0	0	0	0	0	0	0	0	0	0	no variation	arr(1-22)x2,(XN)x1
332	normal group	41	19.1429	2	1	1	1	1	0	0	0	0	0	0	0	0	0	0	0	0	no variation	arr(1-22)x2,(XN)x1
333	normal group	34	20.5714	2	0	0	0	0	0	0	0	0	0	0	0	0	0	0	0	0	no variation	arr(1-22)x2,(XN)x1
334	non-CHD	29	24.1429	3	1	0	0	0	0	0	0	0	0	0	0	0	0	0	0	0	no variation	arr(1-22)x2,(XN)x1
335	normal group	41	18.7143	3	2	1	1	0	1	0	1	0	0	0	0	0	0	0	0	1	no variation	arr(X)x3
336	non-CHD	29	18.8571	2	1	0	0	0	0	0	0	0	0	0	0	0	0	0	0	0	no variation	arr(1-22)x2,(XN)x1
337	normal group	30	20.4286	2	0	1	0	0	1	0	1	0	0	0	0	0	1	0	0	0	no variation	arr(21)x3
338	normal group	36	19.8571	2	0	1	1	0	0	0	0	0	0	0	0	0	0	0	0	0	no variation	arr(1-22)x2,(XN)x1
339	normal group	36	21.4286	2	1	1	1	0	0	0	0	0	0	0	0	0	0	0	0	0	no variation	arr(1-22)x2,(XN)x1
340	normal group	33	19.1429	3	1	0	0	0	0	0	0	0	0	0	0	0	0	0	0	0	no variation	arr(1-22)x2,(XN)x1
341	normal group	29	20.8571	1	0	1	0	0	0	1	0	0	0	0	0	0	0	0	0	0	no variation	arr(1-22)x2,(XN)x1
342	normal group	34	28.4286	2	1	0	0	0	0	0	0	0	0	0	0	0	0	0	0	0	no variation	arr(1-22)x2,(XN)x1
343	normal group	35	21.4286	3	0	1	1	0	1	0	0	0	0	0	0	0	0	0	0	0	no variation	arr(1-22)x2,(XN)x1
344	normal group	29	20.2857	3	1	1	0	1	0	0	0	0	0	0	0	0	0	0	0	0	no variation	arr(1-22)x2,(XN)x1
345	normal group	44	19.4286	3	3	1	1	0	0	0	1	0	0	0	0	0	1	0	0	0	no variation	arr(21)x3
346	normal group	35	18.7143	2	1	1	1	0	0	0	0	0	0	0	0	0	0	0	0	0	no variation	arr(1-22)x2,(XN)x1
347	normal group	32	20.4286	3	1	0	0	0	0	0	0	0	0	0	0	0	0	0	0	0	no variation	arr(1-22)x2,(XN)x1
348	normal group	32	20.5714	3	0	1	0	0	1	0	0	0	0	0	0	0	0	0	0	0	no variation	arr(1-22)x2,(XN)x1
349	non-CHD	30	20.4286	1	0	0	0	0	0	0	0	0	0	0	0	0	0	0	0	0	no variation	arr(1-22)x2,(XN)x1
350	isolated CHD	34	26.5714	1	0	0	0	0	0	0	0	0	0	0	0	0	0	0	0	0	no variation	arr(1-22)x2,(XN)x1
351	non-CHD	31	18.7143	1	0	0	0	0	0	0	0	0	0	0	0	0	0	0	0	0	no variation	arr(1-22)x2,(XN)x1
352	normal group	36	18.8571	2	1	1	1	0	1	0	0	0	0	0	0	1	0	0	0	0	3	Dup(21q21.1q21.2)(5.015Mb)
353	non-CHD	41	27.5714	3	3	1	1	0	0	0	0	0	0	0	0	0	0	0	0	0	no variation	arr(1-22)x2,(XN)x1
354	normal group	34	18.8571	3	0	0	0	0	0	0	0	0	0	0	0	0	0	0	0	0	no variation	arr(1-22)x2,(XN)x1
355	normal group	34	18.8571	3	1	0	0	0	0	0	0	0	0	0	0	1	0	0	0	0	2	Dup(16p13.11)(1.224Mb)
356	normal group	32	18.5714	3	1	0	0	0	0	0	0	0	0	0	0	0	0	0	0	0	no variation	arr(1-22)x2,(XN)x1
357	normal group	30	19.8571	2	1	0	0	0	0	0	0	0	0	0	0	0	0	0	0	0	no variation	arr(1-22)x2,(XN)x1
358	normal group	30	19.1429	3	2	0	0	0	0	0	0	0	0	0	0	0	0	0	0	0	no variation	arr(1-22)x2,(XN)x1
359	normal group	32	19.1429	3	1	0	0	0	0	0	0	0	0	0	0	0	0	0	0	0	no variation	arr(1-22)x2,(XN)x1
360	non-CHD	22	23.8571	1	0	0	0	0	0	0	0	0	0	0	0	0	0	0	0	0	no variation	arr(1-22)x2,(XN)x1
361	normal group	41	20.2857	3	1	1	1	0	0	0	0	0	0	0	0	0	0	0	0	0	no variation	arr(1-22)x2,(XN)x1
362	normal group	29	21.4286	3	1	0	0	0	0	0	0	0	0	0	0	0	0	0	0	0	no variation	arr(1-22)x2,(XN)x1
363	normal group	32	19.2857	1	0	0	0	0	0	0	0	0	0	0	0	1	0	0	0	0	3	17q21.31q23.3(19.424Mb)x2 hmz
364	isolated CHD	32	19.4286	3	1	0	0	0	0	0	0	0	0	0	0	0	0	0	0	0	no variation	arr(1-22)x2,(XN)x1
365	non-CHD	37	18.7143	3	2	1	1	0	0	0	1	0	0	0	0	0	1	0	0	0	no variation	arr(21)×3
366	normal group	23	24.8571	2	1	1	0	1	0	0	0	0	0	0	0	0	0	0	0	0	no variation	arr(1-22)x2,(XN)x1
367	normal group	32	23.2857	2	1	1	0	0	1	0	1	0	0	0	0	0	0	0	0	1	no variation	arr(X)x2-3
368	normal group	30	22.4286	2	0	0	0	0	0	0	0	0	0	0	0	0	0	0	0	0	no variation	arr(1-22)x2,(XN)x1
369	normal group	26	19.5714	2	0	1	0	0	1	0	1	0	0	0	0	0	1	0	0	0	no variation	arr(21)×3
370	normal group	36	21.2857	2	0	1	1	1	0	0	0	0	0	0	0	0	0	0	0	0	no variation	arr(1-22)x2,(XN)x1
371	normal group	33	20.8571	2	0	1	0	0	1	0	1	0	0	0	0	0	1	0	0	0	no variation	arr(21)x3
372	non-CHD	33	19.5714	3	2	0	0	0	0	0	0	0	0	0	0	0	0	0	0	0	no variation	arr(1-22)x2,(XN)x1
373	normal group	27	18.5714	1	0	0	0	0	0	0	0	0	0	0	0	0	0	0	0	0	no variation	arr(1-22)x2,(XN)x1
374	normal group	32	19.4286	3	1	1	0	1	0	0	0	0	0	0	0	0	0	0	0	0	no variation	arr(1-22)x2,(XN)x1
375	normal group	27	19.4286	2	0	1	0	0	1	0	0	0	0	0	0	0	0	0	0	0	no variation	arr(1-22)x2,(XN)x1
376	non-CHD	33	24.5714	3	2	0	0	0	0	0	1	0	0	0	0	0	1	0	0	0	no variation	arr(21)x3
377	non-CHD	27	26.7143	3	1	0	0	0	0	0	0	0	0	0	0	0	0	0	0	0	no variation	arr(1-22)x2,(XN)x1
378	normal group	25	21.1429	2	1	1	0	0	1	0	0	1	0	0	1	0	0	0	0	0	3	Del(Xp22.12p21.2)(11.481Mb)
379	non-CHD	35	19.2857	3	2	1	1	0	0	0	1	0	0	0	0	0	1	0	0	0	no variation	arr(21)x3
380	normal group	34	20.5714	3	1	0	0	0	0	0	0	0	0	0	0	0	0	0	0	0	no variation	arr(1-22)x2,(XN)x1
381	normal group	39	21.5714	1	0	1	1	0	0	0	0	0	0	0	0	0	0	0	0	0	no variation	arr(1-22)x2,(XN)x1
382	non-CHD	31	23.1429	3	1	0	0	0	0	0	0	0	0	0	0	0	0	0	0	0	no variation	arr(1-22)x2,(XN)x1
383	normal group	32	20.4286	2	1	1	0	0	0	1	0	0	1	0	0	1	0	0	0	0	2	Dup(10q11.22q11.23)(1.315Mb)
384	normal group	32	19.5714	3	1	0	0	0	0	0	0	0	0	0	0	0	0	0	0	0	no variation	arr(1-22)x2,(XN)x1
385	normal group	45	21.4286	3	1	1	1	0	0	0	0	0	0	0	0	0	0	0	0	0	no variation	arr(1-22)x2,(XN)x1
386	normal group	30	19.5714	3	1	1	0	1	0	0	0	0	0	0	0	0	0	0	0	0	no variation	arr(1-22)x2,(XN)x1
387	normal group	37	20.2857	3	1	1	1	0	0	0	0	0	0	0	0	0	0	0	0	0	no variation	arr(1-22)x2,(XN)x1
388	normal group	34	21.5714	2	1	1	0	0	1	0	0	0	0	0	0	0	0	0	0	0	no variation	arr(1-22)x2,(XN)x1
389	normal group	33	24.1429	3	1	0	0	0	0	0	0	0	0	0	0	0	0	0	0	0	no variation	arr(1-22)x2,(XN)x1
390	non-CHD	38	20.4286	3	2	1	1	0	0	0	0	0	0	0	0	0	0	0	0	0	no variation	arr(1-22)x2,(XN)x1
391	normal group	26	19.7143	3	0	1	0	1	0	0	0	0	0	0	0	0	0	0	0	0	no variation	arr(1-22)x2,(XN)x1
392	non-CHD	33	29.1429	3	2	0	0	0	0	0	0	0	0	0	0	0	0	0	0	0	no variation	arr(1-22)x2,(XN)x1
393	non-CHD	30	22.1429	2	1	0	0	0	0	0	0	0	0	0	0	0	0	0	0	0	no variation	arr(1-22)x2,(XN)x1
394	normal group	29	24.2857	2	1	1	0	1	0	0	0	0	0	0	0	0	0	0	0	0	no variation	arr(1-22)x2,(XN)x1
395	normal group	45	19.2857	3	1	1	1	0	0	0	0	0	0	0	0	0	0	0	0	0	no variation	arr(1-22)x2,(XN)x1
396	normal group	34	19.7143	3	1	1	0	1	0	0	0	0	0	0	0	0	0	0	0	0	no variation	arr(1-22)x2,(XN)x1
397	normal group	35	18.8571	1	0	1	1	0	0	0	0	0	0	0	0	0	0	0	0	0	no variation	arr(1-22)x2,(XN)x1
398	normal group	34	19.4286	3	1	1	0	1	0	0	0	0	0	0	0	0	0	0	0	0	no variation	arr(1-22)x2,(XN)x1
399	normal group	30	20.4286	2	1	0	0	0	0	0	0	0	0	0	0	0	0	0	0	0	no variation	arr(1-22)x2,(XN)x1
400	non-CHD	33	23.7143	1	0	0	0	0	0	0	0	0	0	0	0	0	0	0	0	0	no variation	arr(1-22)x2,(XN)x1
401	non-CHD	24	23.7143	1	0	0	0	0	0	0	0	0	0	0	0	1	0	0	0	0	3	5p15.1p13.3(15029831_30804003)x2 hmz 9q21.33q31.1(87699138_104616470)x2 hmz
402	normal group	35	20.8571	3	2	1	1	0	0	0	0	0	0	0	0	0	0	0	0	0	no variation	arr(1-22)x2,(XN)x1
403	isolated CHD	29	21.7143	1	0	0	0	0	0	0	0	0	0	0	0	0	0	0	0	0	no variation	arr(1-22)x2,(XN)x1
404	non-isolated CHD	33	28.2857	2	1	0	0	0	0	0	0	0	0	0	0	0	0	0	0	0	no variation	arr(1-22)x2,(XN)x1
405	normal group	33	20.1429	3	1	1	0	1	0	0	0	0	0	0	0	0	0	0	0	0	no variation	arr(1-22)x2,(XN)x1
406	normal group	26	20.7143	1	0	1	0	0	1	0	0	0	0	0	0	0	0	0	0	0	no variation	arr(1-22)x2,(XN)x1
407	normal group	24	20.1429	1	0	0	0	0	0	0	0	0	0	0	0	0	0	0	0	0	no variation	arr(1-22)x2,(XN)x1
408	isolated CHD	29	30.1429	1	0	0	0	0	0	0	0	0	0	0	0	0	0	0	0	0	no variation	arr(1-22)x2,(XN)x1
409	normal group	40	20.8571	3	1	1	1	0	0	0	0	0	0	0	0	0	0	0	0	0	no variation	arr(1-22)x2,(XN)x1
410	normal group	28	21.8571	2	0	0	0	0	0	0	0	0	0	0	0	1	0	0	0	0	2	Del(18q23)(1.416Mb)
411	normal group	27	19.4286	2	1	0	0	0	0	0	0	0	0	0	0	0	0	0	0	0	no variation	arr(1-22)x2,(XN)x1
412	isolated CHD	27	27.5714	3	1	0	0	0	0	0	0	0	0	0	0	0	0	0	0	0	no variation	arr(1-22)x2,(XN)x1
413	normal group	28	17.5714	2	0	1	0	0	1	0	0	0	0	0	0	0	0	0	0	0	no variation	arr(1-22)x2,(XN)x1
414	non-isolated CHD	25	33.2857	2	0	0	0	0	0	0	0	0	0	0	0	0	0	0	0	0	no variation	arr(1-22)x2,(XN)x1
415	normal group	35	19.1429	2	1	1	1	1	0	0	0	0	0	0	0	1	0	0	0	0	2	15q22.2q25.2(60351554_83494240)x2 hmz
416	non-CHD	25	19.5714	1	0	0	0	0	0	0	0	0	0	0	0	0	0	0	0	0	no variation	arr(1-22)x2,(XN)x1
417	non-CHD	29	19.5714	3	1	0	0	0	0	0	0	0	0	0	0	0	0	0	0	0	no variation	arr(1-22)x2,(XN)x1
418	non-CHD	35	22.7143	1	0	1	1	0	0	0	0	0	0	0	0	0	0	0	0	0	no variation	arr(1-22)x2,(XN)x1
419	normal group	26	19.2857	3	1	0	0	0	0	0	0	0	0	0	0	0	0	0	0	0	no variation	arr(1-22)x2,(XN)x1
420	normal group	41	21.2857	3	1	1	1	0	0	0	0	0	0	0	0	0	0	0	0	0	no variation	arr(1-22)x2,(XN)x1
421	non-CHD	28	23.5714	3	1	0	0	0	0	0	0	0	0	0	0	0	0	0	0	0	no variation	arr(1-22)x2,(XN)x1
422	non-CHD	27	32.5714	1	0	0	0	0	0	0	0	0	0	0	0	0	0	0	0	0	no variation	arr(1-22)x2,(XN)x1
423	non-CHD	28	25.1429	1	0	0	0	0	0	0	0	0	0	0	0	0	0	0	0	0	no variation	arr(1-22)x2,(XN)x1
424	normal group	28	20.5714	2	0	1	0	1	0	0	0	0	0	0	0	0	0	0	0	0	no variation	arr(1-22)x2,(XN)x1
425	non-CHD	28	20.7143	1	0	0	0	0	0	0	0	0	0	0	0	0	0	0	0	0	no variation	arr(1-22)x2,(XN)x1
426	non-CHD	34	19.4286	2	1	0	0	0	0	0	0	0	0	0	0	0	0	0	0	0	no variation	arr(1-22)x2,(XN)x1
427	normal group	42	20.1429	3	1	1	1	0	0	0	0	0	0	0	0	0	0	0	0	0	no variation	arr(1-22)x2,(XN)x1
428	normal group	21	18.8571	2	0	0	0	0	0	0	0	0	0	0	0	0	0	0	0	0	no variation	arr(1-22)x2,(XN)x1
429	normal group	35	22.4286	3	1	1	1	0	1	0	0	0	0	0	0	0	0	0	0	0	no variation	arr(1-22)x2,(XN)x1
430	normal group	45	23.5714	3	1	1	1	0	0	0	0	0	0	0	0	0	0	0	0	0	no variation	arr(1-22)x2,(XN)x1
431	normal group	34	26.4286	3	1	1	0	1	0	0	0	0	0	0	0	0	0	0	0	0	no variation	arr(1-22)x2,(XN)x1
432	normal group	31	19.4286	3	1	0	0	0	0	0	0	0	0	0	0	0	0	0	0	0	no variation	arr(1-22)x2,(XN)x1
433	non-CHD	25	23.7143	1	0	0	0	0	0	0	0	0	0	0	0	0	0	0	0	0	no variation	arr(1-22)x2,(XN)x1
434	non-CHD	33	23.7143	3	2	0	0	0	0	0	0	0	0	0	0	0	0	0	0	0	no variation	arr(1-22)x2,(XN)x1
435	normal group	27	21.7143	3	0	1	0	1	0	0	0	0	0	0	0	0	0	0	0	0	no variation	arr(1-22)x2,(XN)x1
436	normal group	35	20.4286	3	2	1	1	0	0	0	0	0	0	0	0	0	0	0	0	0	no variation	arr(1-22)x2,(XN)x1
437	normal group	37	20.8571	3	1	1	1	0	0	0	0	0	0	0	0	0	0	0	0	0	no variation	arr(1-22)x2,(XN)x1
438	non-isolated CHD	34	20.8571	3	1	0	0	0	0	0	0	0	0	0	0	0	0	0	0	0	no variation	arr(1-22)x2,(XN)x1
439	non-CHD	41	22.8571	3	2	1	1	0	0	0	0	0	0	0	0	0	0	0	0	0	no variation	arr(1-22)x2,(XN)x1
440	non-CHD	27	21.1429	3	0	0	0	0	0	0	0	0	0	0	0	0	0	0	0	0	no variation	arr(1-22)x2,(XN)x1
441	normal group	28	18.7143	2	0	0	0	0	0	0	0	0	0	0	0	0	0	0	0	0	no variation	arr(1-22)x2,(XN)x1
442	normal group	29	22.4286	1	0	0	0	0	0	0	0	0	0	0	0	0	0	0	0	0	no variation	arr(1-22)x2,(XN)x1
443	normal group	28	19.4286	3	0	1	0	1	0	0	0	1	0	1	1	0	0	0	0	0	3	Del(6q27)(5.022Mb)
444	normal group	18	20.7143	2	0	1	0	0	1	0	1	0	0	0	0	0	0	0	0	1	no variation	arr(X)x2,(Y)x1
445	normal group	39	20.1429	3	1	1	1	0	0	0	0	0	0	0	0	0	0	0	0	0	no variation	arr(1-22)x2,(XN)x1
446	normal group	36	20.4286	3	0	1	1	0	0	0	0	0	0	0	0	0	0	0	0	0	no variation	arr(1-22)x2,(XN)x1
447	normal group	33	21.7143	3	1	0	0	0	0	0	0	0	0	0	0	0	0	0	0	0	no variation	arr(1-22)x2,(XN)x1
448	normal group	45	20.4286	3	1	1	1	0	0	0	0	0	0	0	0	0	0	0	0	0	no variation	arr(1-22)x2,(XN)x1
449	non-CHD	35	32.4286	2	1	1	1	0	0	0	0	0	0	0	0	0	0	0	0	0	no variation	arr(1-22)x2,(XN)x1
450	non-CHD	29	20.4286	3	0	1	0	1	0	0	0	0	0	0	0	0	0	0	0	0	no variation	arr(1-22)x2,(XN)x1
451	normal group	37	20.8571	3	1	1	1	1	0	0	0	0	0	0	0	0	0	0	0	0	no variation	arr(1-22)x2,(XN)x1
452	normal group	20	22.1429	2	1	1	0	0	1	0	1	0	0	0	0	0	1	0	0	0	no variation	arr(21)×3
453	non-CHD	28	28.4286	2	0	0	0	0	0	0	0	0	0	0	0	0	0	0	0	0	no variation	arr(1-22)x2,(XN)x1
454	normal group	43	19.1429	3	1	1	1	0	0	0	0	0	0	0	0	0	0	0	0	0	no variation	arr(1-22)x2,(XN)x1
455	normal group	25	24.5714	3	2	0	0	0	0	0	0	0	0	0	0	0	0	0	0	0	no variation	arr(1-22)x2,(XN)x1
456	normal group	28	20.8571	3	0	1	0	1	0	0	0	0	0	0	0	0	0	0	0	0	no variation	arr(1-22)x2,(XN)x1
457	non-CHD	36	26.4286	1	0	1	1	0	0	0	0	0	0	0	0	0	0	0	0	0	no variation	arr(1-22)x2,(XN)x1
458	normal group	36	20.4286	3	1	1	1	0	0	0	0	0	0	0	0	0	0	0	0	0	no variation	arr(1-22)x2,(XN)x1
459	normal group	35	19.1429	3	0	1	1	1	0	0	0	0	0	0	0	0	0	0	0	0	no variation	arr(1-22)x2,(XN)x1
460	normal group	37	19.8571	3	2	1	1	1	0	0	0	1	0	0	1	0	0	0	0	0	2	Del(17p12)(1.418Mb)
461	normal group	30	20.4286	3	1	0	0	0	0	0	0	0	0	0	0	0	0	0	0	0	no variation	arr(1-22)x2,(XN)x1
462	non-CHD	26	19.8571	1	0	0	0	0	0	0	0	0	0	0	0	0	0	0	0	0	no variation	arr(1-22)x2,(XN)x1
463	normal group	30	21.5714	3	3	1	0	1	0	0	0	0	0	0	0	1	0	0	0	0	3	15q14q22.1(37029443_59295925)x2 hmz
464	non-CHD	29	21.8571	3	1	0	0	0	0	0	0	0	0	0	0	0	0	0	0	0	no variation	arr(1-22)x2,(XN)x1
465	normal group	29	19.4286	3	0	1	0	1	0	1	0	0	0	0	0	0	0	0	0	0	no variation	arr(1-22)x2,(XN)x1
466	normal group	33	22.1429	2	1	0	0	0	0	0	0	0	0	0	0	0	0	0	0	0	no variation	arr(1-22)x2,(XN)x1
467	normal group	30	19.4286	3	0	1	0	1	0	0	0	0	0	0	0	0	0	0	0	0	no variation	arr(1-22)x2,(XN)x1
468	normal group	31	18.5714	2	1	0	0	0	0	0	0	0	0	0	0	0	0	0	0	0	no variation	arr(1-22)x2,(XN)x1
469	normal group	32	18.8571	3	1	0	0	0	0	0	0	0	0	0	0	0	0	0	0	0	no variation	arr(1-22)x2,(XN)x1
470	normal group	32	19.8571	3	1	1	0	1	0	0	0	0	0	0	0	0	0	0	0	0	no variation	arr(1-22)x2,(XN)x1
471	normal group	35	20.5714	3	2	1	1	0	0	0	0	0	0	0	0	0	0	0	0	0	no variation	arr(1-22)x2,(XN)x1
472	normal group	23	18.7143	2	0	0	0	0	0	0	0	0	0	0	0	0	0	0	0	0	no variation	arr(1-22)x2,(XN)x1
473	normal group	29	21.8571	2	1	0	0	0	0	0	0	0	0	0	0	0	0	0	0	0	no variation	arr(1-22)x2,(XN)x1
474	normal group	31	19.8571	3	1	0	0	0	0	0	0	0	0	0	0	0	0	0	0	0	no variation	arr(1-22)x2,(XN)x1
475	normal group	33	20.2857	3	2	0	0	0	0	0	0	0	0	0	0	0	0	0	0	0	no variation	arr(1-22)x2,(XN)x1
476	normal group	33	19.4286	3	2	1	0	1	0	0	0	0	0	0	0	0	0	0	0	0	no variation	arr(1-22)x2,(XN)x1
477	non-isolated CHD	29	18.1429	1	0	0	0	0	0	0	0	0	0	0	0	0	0	0	0	0	no variation	arr(1-22)x2,(XN)x1
478	normal group	30	23.2857	3	2	1	0	1	0	0	0	0	0	0	0	0	0	0	0	0	no variation	arr(1-22)x2,(XN)x1
479	non-CHD	23	25.4286	2	0	0	0	0	0	0	0	0	0	0	0	0	0	0	0	0	no variation	arr(1-22)x2,(XN)x1
480	non-CHD	34	20.1429	3	1	0	0	0	0	0	0	0	0	0	0	0	0	0	0	0	no variation	arr(1-22)x2,(XN)x1
481	normal group	28	19.1429	1	0	0	0	0	0	0	0	0	0	0	0	0	0	0	0	0	no variation	arr(1-22)x2,(XN)x1
482	normal group	34	20.4286	3	1	0	0	0	0	0	0	0	0	0	0	0	0	0	0	0	no variation	arr(1-22)x2,(XN)x1
483	normal group	34	19.4286	3	2	1	0	1	1	0	0	0	0	0	0	0	0	0	0	0	no variation	arr(1-22)x2,(XN)x1
484	normal group	29	19.4286	1	0	1	0	0	1	0	0	0	0	0	0	0	0	0	0	0	no variation	arr(1-22)x2,(XN)x1
485	normal group	33	18.7143	3	1	1	0	1	0	0	0	0	0	0	0	0	0	0	0	0	no variation	arr(1-22)x2,(XN)x1
486	non-CHD	30	23.4286	3	1	0	0	0	0	0	0	0	0	0	0	0	0	0	0	0	no variation	arr(1-22)x2,(XN)x1
487	normal group	22	18.4286	1	0	0	0	0	0	0	0	0	0	0	0	0	0	0	0	0	no variation	arr(1-22)x2,(XN)x1
488	normal group	40	19.5714	3	1	1	1	0	0	0	0	0	0	0	0	0	0	0	0	0	no variation	arr(1-22)x2,(XN)x1
489	normal group	35	20.4286	2	0	1	1	0	0	0	0	0	0	0	0	0	0	0	0	0	no variation	arr(1-22)x2,(XN)x1
490	non-isolated CHD	25	27.4286	2	0	0	0	0	0	0	0	0	0	0	0	0	0	0	0	0	no variation	arr(1-22)x2,(XN)x1
491	normal group	35	20.8571	3	1	1	1	0	1	0	0	0	0	0	0	0	0	0	0	0	no variation	arr(1-22)x2,(XN)x1
492	normal group	35	18.4286	3	1	1	1	1	0	0	0	0	0	0	0	0	0	0	0	0	no variation	arr(1-22)x2,(XN)x1
493	non-CHD	31	27.2857	3	0	1	0	1	0	0	0	0	0	0	0	0	0	0	0	0	no variation	arr(1-22)x2,(XN)x1
494	non-CHD	24	19.7143	2	0	1	0	1	0	0	1	0	0	0	0	0	0	0	0	1	no variation	arr(X)x2,(Y)x1
495	normal group	50	19.7143	3	2	1	1	0	0	0	0	0	0	0	0	0	0	0	0	0	no variation	arr(1-22)x2,(XN)x1
496	normal group	31	19.8571	3	0	1	0	1	1	0	0	0	0	0	0	0	0	0	0	0	no variation	arr(1-22)x2,(XN)x1
497	non-CHD	26	22.4286	1	0	0	0	0	0	0	0	1	1	0	1	0	0	0	0	0	2	Del(22q11.21)(1.878Mb)
498	normal group	28	21.7143	1	0	1	0	0	1	0	0	0	0	0	0	0	0	0	0	0	no variation	arr(1-22)x2,(XN)x1
499	normal group	41	20.1429	1	0	1	1	0	1	0	0	0	0	0	0	0	0	0	0	0	no variation	arr(1-22)x2,(XN)x1
500	normal group	32	20.7143	2	1	1	0	0	1	0	0	1	0	0	1	0	0	0	0	0	3	Del(Yq11.221q11.23)(9.146Mb)
501	normal group	27	19.1429	1	0	0	0	0	0	0	0	0	0	0	0	0	0	0	0	0	no variation	arr(1-22)x2,(XN)x1
502	isolated CHD	25	27.4286	1	0	0	0	0	0	0	0	0	0	0	0	0	0	0	0	0	no variation	arr(1-22)x2,(XN)x1
503	normal group	38	19.2857	1	0	1	1	0	0	0	0	0	0	0	0	1	0	0	0	0	2	Dup(18p11.31p11.23)(3.53Mb)
504	normal group	42	20.4286	3	1	1	1	0	0	0	0	0	0	0	0	0	0	0	0	0	no variation	arr(1-22)x2,(XN)x1
505	non-CHD	31	19.4286	2	0	0	0	0	0	0	0	0	0	0	0	0	0	0	0	0	no variation	arr(1-22)x2,(XN)x1
506	normal group	26	19.8571	3	1	1	0	1	0	0	0	0	0	0	0	1	0	0	0	0	3	3q21.3q25.1(128850532_149636142)x2 hmz 8q21.13q24.21(80714935_129964873)x2 hmz
507	normal group	35	19.8571	3	0	1	1	0	0	0	0	0	0	0	0	0	0	0	0	0	no variation	arr(1-22)x2,(XN)x1
508	normal group	25	20.8571	2	1	0	0	0	0	0	0	0	0	0	0	0	0	0	0	0	no variation	arr(1-22)x2,(XN)x1
509	isolated CHD	37	26.4286	3	1	1	1	0	0	0	0	0	0	0	0	1	0	0	0	0	3	11q12.1q13.2(56592673_68057342)x2 hmz
510	non-CHD	43	21.4286	3	1	1	1	0	0	0	1	0	0	0	0	0	1	0	0	0	no variation	arr(21)x3
511	isolated CHD	40	24.2857	3	2	1	1	0	0	0	0	0	0	0	0	0	0	0	0	0	no variation	arr(1-22)x2,(XN)x1
512	normal group	37	19.8571	1	0	1	1	0	0	0	0	0	0	0	0	0	0	0	0	0	no variation	arr(1-22)x2,(XN)x1
513	normal group	29	21.1429	1	0	0	0	0	0	0	0	0	0	0	0	1	0	0	0	0	2	Dup(19q13.41q13.43)(6.799Mb)
514	normal group	29	19.7143	1	0	1	0	0	1	0	0	0	0	0	0	0	0	0	0	0	no variation	arr(1-22)x2,(XN)x1
515	normal group	31	21.4286	1	0	0	0	0	0	0	0	0	0	0	0	0	0	0	0	0	no variation	arr(1-22)x2,(XN)x1
516	normal group	21	20.4286	1	0	0	0	0	0	0	0	0	0	0	0	0	0	0	0	0	no variation	arr(1-22)x2,(XN)x1
517	non-CHD	29	28.1429	1	0	0	0	0	0	0	0	0	0	0	0	0	0	0	0	0	no variation	arr(1-22)x2,(XN)x1
518	non-CHD	26	29.4286	1	0	0	0	0	0	0	0	0	0	0	0	0	0	0	0	0	no variation	arr(1-22)x2,(XN)x1
519	non-CHD	35	23.4286	3	3	1	1	1	0	0	0	0	0	0	0	0	0	0	0	0	no variation	arr(1-22)x2,(XN)x1
520	normal group	31	21.5714	3	0	1	0	1	0	0	0	0	0	0	0	0	0	0	0	0	no variation	arr(1-22)x2,(XN)x1
521	normal group	41	20.4286	2	1	1	1	0	0	0	0	0	0	0	0	0	0	0	0	0	no variation	arr(1-22)x2,(XN)x1
522	isolated CHD	37	22.8571	2	1	1	1	0	0	0	0	0	0	0	0	1	0	0	0	0	3	16q21q23.2(63827608_80335572)x2 hmz
523	normal group	38	22.4286	3	1	1	1	1	1	0	1	0	0	0	0	0	0	0	0	1	no variation	arr(X)x2,(Y)x1
524	normal group	35	19.5714	1	0	1	1	0	0	0	0	0	0	0	0	0	0	0	0	0	no variation	arr(1-22)x2,(XN)x1
525	non-CHD	29	26.7143	2	1	0	0	0	0	0	0	0	0	0	0	0	0	0	0	0	no variation	arr(1-22)x2,(XN)x1
526	normal group	22	18.7143	1	0	0	0	0	0	0	0	0	0	0	0	0	0	0	0	0	no variation	arr(1-22)x2,(XN)x1
527	non-CHD	35	27.8571	2	1	1	1	0	0	0	0	0	0	0	0	0	0	0	0	0	no variation	arr(1-22)x2,(XN)x1
528	normal group	24	23.2857	1	0	0	0	0	0	0	0	1	0	0	1	0	0	0	0	0	2	Dup(10p15.3)(1.83Mb)
529	normal group	35	19.1429	3	1	1	1	0	0	0	0	0	0	0	0	0	0	0	0	0	no variation	arr(1-22)x2,(XN)x1
530	normal group	22	22.4286	1	0	1	0	0	1	0	0	0	0	0	0	0	0	0	0	0	no variation	arr(1-22)x2,(XN)x1
531	normal group	29	19.8571	2	1	1	0	1	0	0	0	0	0	0	0	0	0	0	0	0	no variation	arr(1-22)x2,(XN)x1
532	normal group	26	20.4286	1	0	0	0	0	0	0	0	0	0	0	0	0	0	0	0	0	no variation	arr(1-22)x2,(XN)x1
533	normal group	32	20.4286	2	0	0	0	0	0	0	0	0	0	0	0	0	0	0	0	0	no variation	arr(1-22)x2,(XN)x1
534	normal group	33	19.4286	2	0	0	0	0	0	0	0	0	0	0	0	0	0	0	0	0	no variation	arr(1-22)x2,(XN)x1
535	non-CHD	28	28.4286	2	1	0	0	0	0	0	0	0	0	0	0	0	0	0	0	0	no variation	arr(1-22)x2,(XN)x1
536	normal group	26	19.4286	1	0	0	0	0	0	0	0	0	0	0	0	0	0	0	0	0	no variation	arr(1-22)x2,(XN)x1
537	normal group	35	20.5714	3	1	1	1	0	0	0	0	1	0	1	1	0	0	0	0	0	1	Del(Xp21.1)(0.364Mb)
538	normal group	31	19.2857	2	1	0	0	0	0	0	0	0	0	0	0	0	0	0	0	0	no variation	arr(1-22)x2,(XN)x1
539	normal group	41	21.4286	2	1	1	1	0	0	0	0	0	0	0	0	0	0	0	0	0	no variation	arr(1-22)x2,(XN)x1
540	non-CHD	33	20.5714	2	1	0	0	0	0	0	0	0	0	0	0	0	0	0	0	0	no variation	arr(1-22)x2,(XN)x1
541	normal group	33	19.5714	3	2	0	0	0	0	0	0	0	0	0	0	0	0	0	0	0	no variation	arr(1-22)x2,(XN)x1
542	normal group	31	19.2857	3	2	0	0	0	0	0	0	0	0	0	0	0	0	0	0	0	no variation	arr(1-22)x2,(XN)x1
543	normal group	32	20.4286	1	0	0	0	0	0	0	0	0	0	0	0	0	0	0	0	0	no variation	arr(1-22)x2,(XN)x1
544	non-CHD	30	19.4286	3	1	0	0	0	0	0	0	0	0	0	0	0	0	0	0	0	no variation	arr(1-22)x2,(XN)x1
545	normal group	32	18.8571	3	1	0	0	0	0	0	0	0	0	0	0	0	0	0	0	0	no variation	arr(1-22)x2,(XN)x1
546	non-CHD	30	19.2857	3	3	0	0	0	0	0	0	0	0	0	0	0	0	0	0	0	no variation	arr(1-22)x2,(XN)x1
547	normal group	32	18.7143	3	1	0	0	0	0	0	0	0	0	0	0	0	0	0	0	0	no variation	arr(1-22)x2,(XN)x1
548	normal group	40	20.1429	3	1	1	1	0	1	0	1	0	0	0	0	0	1	0	0	0	no variation	arr(21)×3
549	normal group	29	18.7143	3	1	0	0	0	0	0	1	0	0	0	0	0	1	0	0	0	no variation	arr(21)x3
550	normal group	37	19.7143	2	1	1	1	1	0	0	0	0	0	0	0	0	0	0	0	0	no variation	arr(1-22)x2,(XN)x1
551	normal group	33	19.4286	2	1	0	0	0	0	0	0	0	0	0	0	0	0	0	0	0	no variation	arr(1-22)x2,(XN)x1
552	normal group	33	20.2857	3	1	1	0	1	0	0	0	0	0	0	0	0	0	0	0	0	no variation	arr(1-22)x2,(XN)x1
553	non-CHD	25	29.7143	1	0	0	0	0	0	0	0	0	0	0	0	0	0	0	0	0	no variation	arr(1-22)x2,(XN)x1
554	non-CHD	35	22.7143	1	0	1	1	0	0	0	0	0	0	0	0	0	0	0	0	0	no variation	arr(1-22)x2,(XN)x1
555	non-isolated CHD	41	19.8571	3	1	1	1	1	0	0	1	0	0	0	0	0	1	0	0	0	no variation	arr(21)x3
556	normal group	36	21.4286	3	1	1	1	1	0	0	0	0	0	0	0	0	0	0	0	0	no variation	arr(1-22)x2,(XN)x1
557	normal group	39	20.2857	3	0	1	1	0	0	0	0	0	0	0	0	0	0	0	0	0	no variation	arr(1-22)x2,(XN)x1
558	normal group	32	20.4286	3	1	1	0	1	0	0	0	0	0	0	0	0	0	0	0	0	no variation	arr(1-22)x2,(XN)x1
559	normal group	35	20.1429	3	1	1	1	0	0	0	0	0	0	0	0	0	0	0	0	0	no variation	arr(1-22)x2,(XN)x1
560	normal group	41	19.4286	2	1	1	1	0	0	0	0	0	0	0	0	0	0	0	0	0	no variation	arr(1-22)x2,(XN)x1
561	non-CHD	31	20.4286	3	2	1	0	1	0	0	0	1	0	0	1	0	0	0	0	0	2	Del(17q23.1q23.2)(2.249Mb)
562	normal group	31	19.7143	2	1	0	0	0	0	0	0	0	0	0	0	1	0	0	0	0	3	2q11.1q13(95550958_111787027)x2 hmz
563	non-CHD	26	21.4286	1	0	0	0	0	0	0	0	0	0	0	0	0	0	0	0	0	no variation	arr(1-22)x2,(XN)x1
564	non-isolated CHD	36	28.4286	2	0	1	1	0	0	0	0	0	0	0	0	0	0	0	0	0	no variation	arr(1-22)x2,(XN)x1
565	normal group	38	20.5714	3	1	1	1	0	0	0	0	0	0	0	0	0	0	0	0	0	no variation	arr(1-22)x2,(XN)x1
566	isolated CHD	37	27.1429	2	1	1	1	0	0	0	0	0	0	0	0	0	0	0	0	0	no variation	arr(1-22)x2,(XN)x1
567	normal group	35	20.1429	2	1	1	1	0	0	0	0	0	0	0	0	0	0	0	0	0	no variation	arr(1-22)x2,(XN)x1
568	normal group	28	19.8571	1	0	0	0	0	0	0	0	0	0	0	0	0	0	0	0	0	no variation	arr(1-22)x2,(XN)x1
569	normal group	25	20.5714	1	0	0	0	0	0	0	0	0	0	0	0	0	0	0	0	0	no variation	arr(1-22)x2,(XN)x1
570	non-CHD	35	20.4286	3	1	1	1	0	0	0	0	0	0	0	0	0	0	0	0	0	no variation	arr(1-22)x2,(XN)x1
571	non-CHD	24	23.1429	1	0	0	0	0	0	0	0	0	0	0	0	0	0	0	0	0	no variation	arr(1-22)x2,(XN)x1
572	isolated CHD	31	22.7143	2	0	1	0	1	0	0	0	0	0	0	0	0	0	0	0	0	no variation	arr(1-22)x2,(XN)x1
573	normal group	30	19.1429	2	1	0	0	0	0	0	0	1	0	1	1	0	0	0	0	0	1	Dup(16p11.2)(0.609Mb)
574	normal group	36	19.4286	3	1	1	1	0	0	0	0	0	0	0	0	0	0	0	0	0	no variation	arr(1-22)x2,(XN)x1
575	normal group	39	19.5714	3	1	1	1	1	0	0	0	0	0	0	0	0	0	0	0	0	no variation	arr(1-22)x2,(XN)x1
576	normal group	37	21.4286	3	1	1	1	0	0	0	0	0	0	0	0	0	0	0	0	0	no variation	arr(1-22)x2,(XN)x1
577	normal group	35	20.2857	2	1	1	1	0	1	0	0	1	0	0	1	0	0	0	0	0	2	Del(17p12)(1.411Mb)
578	non-CHD	40	20.8571	3	1	1	1	0	0	0	0	1	0	1	1	0	0	0	0	0	1	Del(15q11.2)(0.507Mb)
579	normal group	33	20.4286	2	1	1	0	1	0	0	0	0	0	0	0	0	0	0	0	0	no variation	arr(1-22)x2,(XN)x1
580	normal group	28	19.4286	2	0	1	0	1	0	0	0	1	0	0	1	0	0	0	0	0	2	Del(7q11.23)(1.486Mb)
581	normal group	29	19.2857	3	1	1	0	1	0	0	0	0	0	0	0	0	0	0	0	0	no variation	arr(1-22)x2,(XN)x1
582	non-CHD	38	32.1429	2	1	1	1	0	0	0	0	0	0	0	0	0	0	0	0	0	no variation	arr(1-22)x2,(XN)x1
583	normal group	30	20.4286	1	0	0	0	0	0	0	0	0	0	0	0	0	0	0	0	0	no variation	arr(1-22)x2,(XN)x1
584	normal group	33	24.1429	2	1	0	0	0	0	0	0	0	0	0	0	0	0	0	0	0	no variation	arr(1-22)x2,(XN)x1
585	normal group	31	20.1429	2	1	0	0	0	0	0	0	0	0	0	0	0	0	0	0	0	no variation	arr(1-22)x2,(XN)x1
586	normal group	30	20.1429	1	0	0	0	0	0	0	0	0	0	0	0	0	0	0	0	0	no variation	arr(1-22)x2,(XN)x1
587	normal group	31	20.5714	2	1	0	0	0	0	0	0	0	0	0	0	0	0	0	0	0	no variation	arr(1-22)x2,(XN)x1
588	normal group	37	21.1429	3	0	1	1	0	0	0	0	0	0	0	0	0	0	0	0	0	no variation	arr(1-22)x2,(XN)x1
589	normal group	34	18.8571	2	1	0	0	0	0	0	0	0	0	0	0	0	0	0	0	0	no variation	arr(1-22)x2,(XN)x1
590	normal group	46	19.2857	3	2	1	1	0	0	0	0	0	0	0	0	0	0	0	0	0	no variation	arr(1-22)x2,(XN)x1
591	normal group	31	22.7143	2	0	1	0	1	0	0	0	0	0	0	0	0	0	0	0	0	no variation	arr(1-22)x2,(XN)x1
592	normal group	39	19.8571	3	2	1	1	0	0	0	0	0	0	0	0	0	0	0	0	0	no variation	arr(1-22)x2,(XN)x1
593	non-CHD	26	24.5714	1	0	0	0	0	0	0	0	0	0	0	0	0	0	0	0	0	no variation	arr(1-22)x2,(XN)x1
594	normal group	37	19.4286	3	1	1	1	0	0	0	0	0	0	0	0	0	0	0	0	0	no variation	arr(1-22)x2,(XN)x1
595	non-CHD	32	29.4286	2	1	0	0	0	0	0	0	0	0	0	0	0	0	0	0	0	no variation	arr(1-22)x2,(XN)x1
596	normal group	32	18.7143	3	1	1	0	1	0	0	0	0	0	0	0	0	0	0	0	0	no variation	arr(1-22)x2,(XN)x1
597	non-CHD	36	25.2857	3	1	1	1	0	0	0	0	0	0	0	0	0	0	0	0	0	no variation	arr(1-22)x2,(XN)x1
598	normal group	42	18.1429	3	1	1	1	0	0	0	0	0	0	0	0	0	0	0	0	0	no variation	arr(1-22)x2,(XN)x1
599	normal group	26	19.5714	2	0	1	0	1	0	0	0	0	0	0	0	0	0	0	0	0	no variation	arr(1-22)x2,(XN)x1
600	normal group	24	20.1429	2	1	1	0	0	1	0	0	0	0	0	0	0	0	0	0	0	no variation	arr(1-22)x2,(XN)x1
601	normal group	40	25.2857	3	1	1	1	0	0	0	0	0	0	0	0	1	0	0	0	0	2	Del(4p13p12)(4Mb)
602	normal group	41	18.8571	3	2	1	1	0	0	0	0	0	0	0	0	0	0	0	0	0	no variation	arr(1-22)x2,(XN)x1
603	non-CHD	36	19.7143	3	2	1	1	0	0	0	0	0	0	0	0	0	0	0	0	0	no variation	arr(1-22)x2,(XN)x1
604	normal group	34	19.8571	1	0	0	0	0	0	0	0	0	0	0	0	0	0	0	0	0	no variation	arr(1-22)x2,(XN)x1
605	normal group	34	17.4286	3	1	1	0	1	0	0	0	0	0	0	0	0	0	0	0	0	no variation	arr(1-22)x2,(XN)x1
606	non-CHD	27	21.2857	1	0	0	0	0	0	0	0	0	0	0	0	0	0	0	0	0	no variation	arr(1-22)x2,(XN)x1
607	non-CHD	27	21.2857	1	0	0	0	0	0	0	0	0	0	0	0	0	0	0	0	0	no variation	arr(1-22)x2,(XN)x1
608	normal group	42	21.4286	3	2	1	1	1	0	0	0	0	0	0	0	0	0	0	0	0	no variation	arr(1-22)x2,(XN)x1
609	non-CHD	27	24.4286	2	0	0	0	0	0	0	0	0	0	0	0	0	0	0	0	0	no variation	arr(1-22)x2,(XN)x1
610	normal group	27	20.8571	2	0	0	0	0	0	0	0	0	0	0	0	0	0	0	0	0	no variation	arr(1-22)x2,(XN)x1
611	non-CHD	34	24.4286	1	0	0	0	0	0	0	0	0	0	0	0	0	0	0	0	0	no variation	arr(1-22)x2,(XN)x1
612	normal group	34	18.2857	2	0	1	0	1	0	0	0	0	0	0	0	0	0	0	0	0	no variation	arr(1-22)x2,(XN)x1
613	normal group	40	19.1429	3	1	1	1	0	0	0	0	0	0	0	0	0	0	0	0	0	no variation	arr(1-22)x2,(XN)x1
614	normal group	25	20.4286	3	0	1	0	1	0	0	0	0	0	0	0	0	0	0	0	0	no variation	arr(1-22)x2,(XN)x1
615	normal group	31	18.7143	3	1	0	0	0	0	0	0	0	0	0	0	0	0	0	0	0	no variation	arr(1-22)x2,(XN)x1
616	normal group	27	26.4286	3	1	0	0	0	0	0	0	0	0	0	0	0	0	0	0	0	no variation	arr(1-22)x2,(XN)x1
617	normal group	41	20.4286	2	1	1	1	0	1	0	1	0	0	0	0	0	0	1	0	0	no variation	arr(18)×3
618	normal group	37	19.8571	3	1	1	1	0	0	0	0	0	0	0	0	0	0	0	0	0	no variation	arr(1-22)x2,(XN)x1
619	normal group	35	20.7143	3	1	1	1	1	0	0	0	0	0	0	0	0	0	0	0	0	no variation	arr(1-22)x2,(XN)x1
620	normal group	41	21.7143	3	2	1	1	0	0	0	0	0	0	0	0	0	0	0	0	0	no variation	arr(1-22)x2,(XN)x1
621	normal group	34	19.4286	3	2	1	0	1	0	0	0	0	0	0	0	0	0	0	0	0	no variation	arr(1-22)x2,(XN)x1
622	normal group	42	19.4286	3	1	1	1	0	0	0	0	0	0	0	0	0	0	0	0	0	no variation	arr(1-22)x2,(XN)x1
623	non-CHD	21	18.4286	2	1	0	0	0	0	0	0	0	0	0	0	0	0	0	0	0	no variation	arr(1-22)x2,(XN)x1
624	normal group	24	19.4286	3	1	0	0	0	0	0	0	0	0	0	0	0	0	0	0	0	no variation	arr(1-22)x2,(XN)x1
625	normal group	35	20.5714	2	0	1	1	0	0	0	0	0	0	0	0	0	0	0	0	0	no variation	arr(1-22)x2,(XN)x1
626	normal group	36	31.1429	3	1	1	1	0	0	0	0	0	0	0	0	0	0	0	0	0	no variation	arr(1-22)x2,(XN)x1
627	non-isolated CHD	35	19.8571	2	1	1	1	1	0	0	0	0	0	0	0	0	0	0	0	0	no variation	arr(1-22)x2,(XN)x1
628	non-CHD	28	20.4286	1	0	0	0	0	0	0	0	0	0	0	0	0	0	0	0	0	no variation	arr(1-22)x2,(XN)x1
629	normal group	36	21.1429	3	1	1	1	0	1	0	1	0	0	0	0	0	0	1	0	0	no variation	arr(18)×3
630	normal group	32	19.1429	2	0	0	0	0	0	0	0	0	0	0	0	0	0	0	0	0	no variation	arr(1-22)x2,(XN)x1
631	normal group	21	20.7143	2	0	0	0	0	0	0	0	0	0	0	0	0	0	0	0	0	no variation	arr(1-22)x2,(XN)x1
632	non-CHD	35	23.4286	2	1	1	1	0	0	0	0	0	0	0	0	0	0	0	0	0	no variation	arr(1-22)x2,(XN)x1
633	non-CHD	22	28.4286	3	0	1	0	1	0	0	0	0	0	0	0	0	0	0	0	0	no variation	arr(1-22)x2,(XN)x1
634	normal group	30	19.2857	2	0	1	0	0	1	0	0	0	0	0	0	0	0	0	0	0	no variation	arr(1-22)x2,(XN)x1
635	normal group	27	19.4286	2	0	1	0	1	0	0	0	0	0	0	0	0	0	0	0	0	no variation	arr(1-22)x2,(XN)x1
636	normal group	25	19.7143	1	0	0	0	0	0	0	0	0	0	0	0	0	0	0	0	0	no variation	arr(1-22)x2,(XN)x1
637	normal group	35	19.8571	3	1	1	1	0	1	0	0	0	0	0	0	0	0	0	0	0	no variation	arr(1-22)x2,(XN)x1
638	normal group	34	20.4286	3	2	0	0	0	0	0	0	0	0	0	0	0	0	0	0	0	no variation	arr(1-22)x2,(XN)x1
639	normal group	30	18.5714	2	1	0	0	0	0	0	0	0	0	0	0	0	0	0	0	0	no variation	arr(1-22)x2,(XN)x1
640	normal group	28	20.4286	3	1	0	0	0	0	0	0	0	0	0	0	0	0	0	0	0	no variation	arr(1-22)x2,(XN)x1
641	non-CHD	28	31.2857	1	0	0	0	0	0	0	0	0	0	0	0	0	0	0	0	0	no variation	arr(1-22)x2,(XN)x1
642	normal group	20	19.8571	1	0	0	0	0	0	0	0	0	0	0	0	0	0	0	0	0	no variation	arr(1-22)x2,(XN)x1
643	normal group	33	22.4286	3	2	0	0	0	0	0	0	0	0	0	0	0	0	0	0	0	no variation	arr(1-22)x2,(XN)x1
644	non-CHD	37	20.4286	3	2	1	1	0	0	0	0	0	0	0	0	1	0	0	0	0	3	3p22.1p14.2(40705007_58604461)x2 hmz, 5q31.3q35.3(142210764_178449074)x2 hmz
645	non-CHD	27	20.2857	1	0	0	0	0	0	0	0	0	0	0	0	0	0	0	0	0	no variation	arr(1-22)x2,(XN)x1
646	normal group	34	22.4286	3	2	0	0	0	0	0	0	0	0	0	0	1	0	0	0	0	1	1q32.1q42.13(206647450_227104807)x2 hmz, 6q12q14.1(65739821_79073784)x2 hmz, 13q13.3q14.2(37805417_49511528)x2 hmz, 15q22.31q25.1(65227089_79640824)x2 hmz
647	non-CHD	30	21.4286	3	0	1	0	1	0	0	0	0	0	0	0	0	0	0	0	0	no variation	arr(1-22)x2,(XN)x1
648	non-CHD	26	28.2857	1	0	0	0	0	0	0	0	0	0	0	0	0	0	0	0	0	no variation	arr(1-22)x2,(XN)x1
649	normal group	37	21.5714	2	0	1	1	1	0	0	0	0	0	0	0	0	0	0	0	0	no variation	arr(1-22)x2,(XN)x1
650	normal group	31	22.4286	2	1	0	0	0	0	0	0	0	0	0	0	0	0	0	0	0	no variation	arr(1-22)x2,(XN)x1
651	non-CHD	37	28.4286	3	2	1	1	0	0	0	0	0	0	0	0	0	0	0	0	0	no variation	arr(1-22)x2,(XN)x1
652	normal group	30	25.5714	2	0	1	0	1	0	0	0	0	0	0	0	0	0	0	0	0	no variation	arr(1-22)x2,(XN)x1
653	normal group	29	24.5714	3	1	1	0	1	0	0	0	0	0	0	0	0	0	0	0	0	no variation	arr(1-22)x2,(XN)x1
654	non-CHD	30	23.7143	3	1	0	0	0	0	0	0	0	0	0	0	0	0	0	0	0	no variation	arr(1-22)x2,(XN)x1
655	normal group	31	19.5714	3	1	0	0	0	0	0	0	0	0	0	0	0	0	0	0	0	no variation	arr(1-22)x2,(XN)x1
656	non-CHD	34	24.5714	2	1	0	0	0	0	0	0	0	0	0	0	0	0	0	0	0	no variation	arr(1-22)x2,(XN)x1
657	normal group	33	20.1429	3	1	1	0	0	1	0	0	0	0	0	0	0	0	0	0	0	no variation	arr(1-22)x2,(XN)x1
658	non-CHD	32	25.1429	2	1	0	0	0	0	0	0	0	0	0	0	0	0	0	0	0	no variation	arr(1-22)x2,(XN)x1
659	non-CHD	28	23.5714	2	0	0	0	0	0	0	0	0	0	0	0	0	0	0	0	0	no variation	arr(1-22)x2,(XN)x1
660	non-CHD	27	19.1429	3	1	0	0	0	0	0	0	1	0	0	1	0	0	0	0	0	3	Dup(4q22.1q32.3)(78.26Mb)
661	normal group	35	18.7143	2	1	1	1	0	0	0	0	0	0	0	0	0	0	0	0	0	no variation	arr(1-22)x2,(XN)x1
662	normal group	29	22.1429	1	0	1	0	0	1	0	0	0	0	0	0	0	0	0	0	0	no variation	arr(1-22)x2,(XN)x1
663	normal group	33	19.7143	2	1	0	0	0	0	0	0	0	0	0	0	0	0	0	0	0	no variation	arr(1-22)x2,(XN)x1
664	isolated CHD	33	18.8571	2	0	1	0	1	0	1	0	0	0	0	0	0	0	0	0	0	no variation	arr(1-22)x2,(XN)x1
665	normal group	31	19.4286	1	0	0	0	0	0	0	0	0	0	0	0	0	0	0	0	0	no variation	arr(1-22)x2,(XN)x1
666	normal group	24	22.5714	1	0	0	0	0	0	0	0	0	0	0	0	0	0	0	0	0	no variation	arr(1-22)x2,(XN)x1
667	normal group	37	19.7143	1	0	1	1	0	0	0	0	0	0	0	0	0	0	0	0	0	no variation	arr(1-22)x2,(XN)x1
668	normal group	28	22.5714	1	0	0	0	0	0	0	0	0	0	0	0	0	0	0	0	0	no variation	arr(1-22)x2,(XN)x1
669	non-CHD	38	20.4286	3	1	1	1	0	0	0	0	0	0	0	0	0	0	0	0	0	no variation	arr(1-22)x2,(XN)x1
670	normal group	40	19.8571	2	1	1	1	0	0	0	0	0	0	0	0	0	0	0	0	0	no variation	arr(1-22)x2,(XN)x1
671	non-CHD	31	29.8571	1	0	0	0	0	0	0	0	0	0	0	0	0	0	0	0	0	no variation	arr(1-22)x2,(XN)x1
672	non-CHD	34	25.7143	1	0	0	0	0	0	0	0	0	0	0	0	0	0	0	0	0	no variation	arr(1-22)x2,(XN)x1
673	normal group	20	24.5714	1	0	0	0	0	0	0	0	0	0	0	0	0	0	0	0	0	no variation	arr(1-22)x2,(XN)x1
674	normal group	37	21.2857	3	1	1	1	0	0	0	0	0	0	0	0	0	0	0	0	0	no variation	arr(1-22)x2,(XN)x1
675	normal group	31	19.8571	1	0	0	0	0	0	0	1	0	0	0	0	0	1	0	0	0	no variation	arr(21)×3
676	normal group	33	19.4286	3	2	0	0	0	0	0	0	0	0	0	0	0	0	0	0	0	no variation	arr(1-22)x2,(XN)x1
677	normal group	28	19.4286	1	0	0	0	0	0	0	0	0	0	0	0	0	0	0	0	0	no variation	arr(1-22)x2,(XN)x1
678	normal group	25	19.4286	1	0	1	0	0	1	0	0	0	0	0	0	0	0	0	0	0	no variation	arr(1-22)x2,(XN)x1
679	normal group	26	20.1429	2	1	0	0	0	0	0	0	0	0	0	0	0	0	0	0	0	no variation	arr(1-22)x2,(XN)x1
680	non-CHD	29	27.5714	3	1	1	0	1	0	0	0	0	0	0	0	0	0	0	0	0	no variation	arr(1-22)x2,(XN)x1
681	normal group	28	20.2857	1	0	0	0	0	0	0	0	0	0	0	0	1	0	0	0	0	3	6p21.1p12.1(42170662_55051402)x2 hmz
682	non-CHD	29	19.5714	1	0	0	0	0	0	0	0	0	0	0	0	1	0	0	0	0	1	Dup(15q13.3)(0.525Mb)
683	normal group	35	20.2857	2	1	1	1	0	1	0	0	0	0	0	0	0	0	0	0	0	no variation	arr(1-22)x2,(XN)x1
684	normal group	37	19.8571	3	2	1	1	0	0	0	0	0	0	0	0	0	0	0	0	0	no variation	arr(1-22)x2,(XN)x1
685	normal group	34	23.1429	3	2	0	0	0	0	0	0	0	0	0	0	0	0	0	0	0	no variation	arr(1-22)x2,(XN)x1
686	normal group	31	19.1429	2	1	0	0	0	0	0	0	0	0	0	0	0	0	0	0	0	no variation	arr(1-22)x2,(XN)x1
687	non-CHD	33	20.1429	3	1	0	0	0	0	0	0	0	0	0	0	0	0	0	0	0	no variation	arr(1-22)x2,(XN)x1
688	normal group	34	19.5714	1	0	1	0	0	1	0	1	0	0	0	0	0	0	0	1	0	no variation	arr(13)x2-3
689	normal group	26	20.4286	1	0	0	0	0	0	0	0	0	0	0	0	0	0	0	0	0	no variation	arr(1-22)x2,(XN)x1
690	normal group	27	19.4286	2	0	1	0	1	0	0	0	0	0	0	0	0	0	0	0	0	no variation	arr(1-22)x2,(XN)x1
691	non-CHD	31	21.2857	3	1	0	0	0	0	0	0	0	0	0	0	0	0	0	0	0	no variation	arr(1-22)x2,(XN)x1
692	non-CHD	27	26.8571	1	0	0	0	0	0	0	0	0	0	0	0	0	0	0	0	0	no variation	arr(1-22)x2,(XN)x1
693	normal group	44	21.4286	3	1	1	1	0	0	0	0	0	0	0	0	0	0	0	0	0	no variation	arr(1-22)x2,(XN)x1
694	non-CHD	28	26.2857	1	0	0	0	0	0	0	0	0	0	0	0	0	0	0	0	0	no variation	arr(1-22)x2,(XN)x1
695	non-CHD	33	24.7143	1	0	0	0	0	0	0	0	0	0	0	0	0	0	0	0	0	no variation	arr(1-22)x2,(XN)x1
696	non-CHD	19	23.5714	1	0	0	0	0	0	0	0	0	0	0	0	0	0	0	0	0	no variation	arr(1-22)x2,(XN)x1
697	normal group	30	18.5714	2	0	1	0	1	0	0	0	0	0	0	0	0	0	0	0	0	no variation	arr(1-22)x2,(XN)x1
698	normal group	35	21.2857	3	1	1	1	0	0	0	0	0	0	0	0	0	0	0	0	0	no variation	arr(1-22)x2,(XN)x1
699	isolated CHD	29	18.4286	3	1	1	0	1	0	0	0	0	0	0	0	0	0	0	0	0	no variation	arr(1-22)x2,(XN)x1
700	normal group	30	23.4286	2	0	0	0	0	0	0	0	0	0	0	0	0	0	0	0	0	no variation	arr(1-22)x2,(XN)x1
701	normal group	27	24.4286	2	1	0	0	0	0	0	0	0	0	0	0	0	0	0	0	0	no variation	arr(1-22)x2,(XN)x1
702	isolated CHD	24	23.1429	2	0	1	0	1	0	0	0	0	0	0	0	0	0	0	0	0	no variation	arr(1-22)x2,(XN)x1
703	normal group	30	20.7143	3	2	0	0	0	0	0	0	0	0	0	0	1	0	0	0	0	3	4q12q13.1(53843898_64324756)x2 hmz
704	normal group	29	26.4286	2	1	0	0	0	0	0	0	0	0	0	0	0	0	0	0	0	no variation	arr(1-22)x2,(XN)x1
705	normal group	21	22.7143	1	0	0	0	0	0	0	0	0	0	0	0	1	0	0	0	0	3	11q14.3q22.3(92029200_104751979)x2 hmz
706	normal group	29	20.2857	1	0	0	0	0	0	0	0	0	0	0	0	0	0	0	0	0	no variation	arr(1-22)x2,(XN)x1
707	normal group	21	19.4286	1	0	0	0	0	0	0	0	0	0	0	0	0	0	0	0	0	no variation	arr(1-22)x2,(XN)x1
708	non-CHD	31	23.7143	2	1	0	0	0	0	0	0	0	0	0	0	0	0	0	0	0	no variation	arr(1-22)x2,(XN)x1
709	normal group	32	20.4286	2	1	1	0	1	0	0	0	0	0	0	0	0	0	0	0	0	no variation	arr(1-22)x2,(XN)x1
710	normal group	34	22.4286	3	2	1	0	0	1	0	0	0	0	0	0	0	0	0	0	0	no variation	arr(1-22)x2,(XN)x1
711	normal group	30	21.1429	3	3	1	0	0	1	0	1	0	0	0	0	0	1	0	0	0	no variation	arr(21)x3
712	normal group	33	18.7143	2	1	0	0	0	0	0	0	0	0	0	0	0	0	0	0	0	no variation	arr(1-22)x2,(XN)x1
713	non-CHD	29	27.4286	3	1	0	0	0	0	0	0	0	0	0	0	0	0	0	0	0	no variation	arr(1-22)x2,(XN)x1
714	normal group	36	19.7143	3	1	1	1	1	0	0	0	0	0	0	0	0	0	0	0	0	no variation	arr(1-22)x2,(XN)x1
715	non-CHD	39	26.2857	2	1	1	1	0	0	0	0	0	0	0	0	1	0	0	0	0	3	2q22.1q37.3(138670221_242773583)x2 hmz 2p25.3p11.2(50814_87053152)x2 hmz 2q11.1q22.1(95550958_137980389)x2 hmz
716	normal group	35	21.4286	3	1	1	1	1	0	0	0	0	0	0	0	0	0	0	0	0	no variation	arr(1-22)x2,(XN)x1
717	non-CHD	28	23.8571	2	1	0	0	0	0	0	0	0	0	0	0	1	0	0	0	0	1	Del(16p11.2)(0.248Mb)
718	normal group	28	25.4286	1	0	0	0	0	0	0	0	0	0	0	0	0	0	0	0	0	no variation	arr(1-22)x2,(XN)x1
719	isolated CHD	30	22.8571	2	0	0	0	0	0	0	0	0	0	0	0	0	0	0	0	0	no variation	arr(1-22)x2,(XN)x1
720	non-CHD	28	21.4286	2	1	0	0	0	0	0	0	0	0	0	0	0	0	0	0	0	no variation	arr(1-22)x2,(XN)x1
721	non-isolated CHD	32	19.2857	3	1	1	0	1	0	0	0	0	0	0	0	0	0	0	0	0	no variation	arr(1-22)x2,(XN)x1
722	non-CHD	27	25.4286	1	0	0	0	0	0	0	0	0	0	0	0	0	0	0	0	0	no variation	arr(1-22)x2,(XN)x1
723	isolated CHD	30	26.8571	2	1	0	0	0	0	0	0	0	0	0	0	0	0	0	0	0	no variation	arr(1-22)x2,(XN)x1
724	normal group	34	21.2857	3	1	1	0	1	0	0	0	0	0	0	0	0	0	0	0	0	no variation	arr(1-22)x2,(XN)x1
725	non-CHD	27	25.1429	2	1	1	0	1	1	0	1	0	0	0	0	0	1	0	0	0	no variation	arr(21)x3
726	non-CHD	30	19.7143	2	1	0	0	0	0	0	0	0	0	0	0	0	0	0	0	0	no variation	arr(1-22)x2,(XN)x1
727	normal group	29	19.4286	3	2	1	0	1	0	0	0	0	0	0	0	0	0	0	0	0	no variation	arr(1-22)x2,(XN)x1
728	normal group	32	20.5714	2	1	0	0	0	0	0	0	0	0	0	0	1	0	0	0	0	3	5q31.3q34(143483165_164952362)x2 hmz, 7p12.3p11.1(47613353_58019983)x2 hmz
729	normal group	42	22.5714	3	2	1	1	0	1	0	1	0	0	0	1	0	0	0	0	1	3	arr(X)x3, 2q32.3q33.3(195050473_208006820)x2 hmz, 5q11.2q13.2(51315850_68826246)x2 hmz
730	normal group	28	17.5714	3	2	0	0	0	0	0	0	0	0	0	0	0	0	0	0	0	no variation	arr(1-22)x2,(XN)x1
731	normal group	34	23.7143	3	2	0	0	0	0	0	0	0	0	0	0	0	0	0	0	0	no variation	arr(1-22)x2,(XN)x1
732	normal group	37	20.4286	2	1	1	1	0	1	0	1	0	0	0	0	0	1	0	0	0	no variation	arr(21)×3
733	non-CHD	31	19.1429	2	1	0	0	0	0	0	0	0	0	0	0	0	0	0	0	0	no variation	arr(1-22)x2,(XN)x1
734	normal group	26	21.2857	2	0	0	0	0	0	0	0	0	0	0	0	0	0	0	0	0	no variation	arr(1-22)x2,(XN)x1
735	normal group	29	21.1429	1	0	0	0	0	0	0	0	0	0	0	0	0	0	0	0	0	no variation	arr(1-22)x2,(XN)x1
736	normal group	29	20.4286	3	1	0	0	0	0	0	0	0	0	0	0	0	0	0	0	0	no variation	arr(1-22)x2,(XN)x1
737	normal group	37	20.4286	3	1	1	1	0	0	0	0	0	0	0	0	0	0	0	0	0	no variation	arr(1-22)x2,(XN)x1
738	normal group	42	21.2857	3	1	1	1	0	0	0	0	0	0	0	0	0	0	0	0	0	no variation	arr(1-22)x2,(XN)x1
739	normal group	27	21.4286	3	1	0	0	0	0	0	0	0	0	0	0	0	0	0	0	0	no variation	arr(1-22)x2,(XN)x1
740	normal group	35	22.8571	3	2	1	1	0	0	0	0	0	0	0	0	0	0	0	0	0	no variation	arr(1-22)x2,(XN)x1
741	non-CHD	29	23.4286	2	1	0	0	0	0	0	0	0	0	0	0	0	0	0	0	0	no variation	arr(1-22)x2,(XN)x1
742	normal group	37	21.4286	3	0	1	1	0	0	0	0	0	0	0	0	0	0	0	0	0	no variation	arr(1-22)x2,(XN)x1
743	normal group	39	22.5714	3	3	1	1	0	1	0	1	0	0	0	0	0	1	0	0	0	no variation	arr(21)×3
744	normal group	26	21.8571	1	0	0	0	0	0	0	0	0	0	0	0	0	0	0	0	0	no variation	arr(1-22)x2,(XN)x1
745	isolated CHD	34	27.2857	3	1	0	0	0	0	0	0	0	0	0	0	0	0	0	0	0	no variation	arr(1-22)x2,(XN)x1
746	normal group	34	18.7143	3	0	1	0	0	1	0	1	0	0	0	0	0	1	0	0	0	no variation	arr(21)×3
747	non-isolated CHD	28	20.2857	1	0	0	0	0	0	0	0	0	0	0	0	0	0	0	0	0	no variation	arr(1-22)x2,(XN)x1
748	non-CHD	40	22.1429	2	1	1	1	0	0	0	0	0	0	0	0	0	0	0	0	0	no variation	arr(1-22)x2,(XN)x1
749	non-CHD	34	19.7143	1	0	0	0	0	0	0	0	0	0	0	0	0	0	0	0	0	no variation	arr(1-22)x2,(XN)x1
750	non-CHD	32	19.4286	2	1	0	0	0	0	0	0	0	0	0	0	0	0	0	0	0	no variation	arr(1-22)x2,(XN)x1
751	normal group	29	19.5714	3	1	0	0	0	0	0	0	0	0	0	0	0	0	0	0	0	no variation	arr(1-22)x2,(XN)x1
752	normal group	33	19.4286	2	0	1	0	0	1	0	1	0	0	0	0	0	0	0	0	1	no variation	arr(X)×3
753	normal group	34	19.4286	3	1	0	0	0	0	0	0	0	0	0	0	0	0	0	0	0	no variation	arr(1-22)x2,(XN)x1
754	normal group	35	20.1429	3	2	1	1	0	0	0	0	0	0	0	0	0	0	0	0	0	no variation	arr(1-22)x2,(XN)x1
755	normal group	31	19.7143	3	1	0	0	0	0	0	0	0	0	0	0	0	0	0	0	0	no variation	arr(1-22)x2,(XN)x1
756	isolated CHD	24	24.8571	1	0	0	0	0	0	0	0	0	0	0	0	0	0	0	0	0	no variation	arr(1-22)x2,(XN)x1
757	normal group	33	25.4286	3	2	0	0	0	0	0	0	0	0	0	0	0	0	0	0	0	no variation	arr(1-22)x2,(XN)x1
758	normal group	31	18.5714	1	0	0	0	0	0	0	0	0	0	0	0	0	0	0	0	0	no variation	arr(1-22)x2,(XN)x1
759	normal group	29	18.7143	3	0	1	0	1	0	0	0	0	0	0	0	0	0	0	0	0	no variation	arr(1-22)x2,(XN)x1
760	normal group	34	20.4286	3	1	0	0	0	0	0	0	0	0	0	0	0	0	0	0	0	no variation	arr(1-22)x2,(XN)x1
761	normal group	31	19.1429	2	0	1	0	0	0	1	0	0	0	0	0	0	0	0	0	0	no variation	arr(1-22)x2,(XN)x1
762	normal group	29	19.2857	1	0	0	0	0	0	0	0	0	0	0	0	0	0	0	0	0	no variation	arr(1-22)x2,(XN)x1
763	non-CHD	35	19.4286	3	2	1	1	0	0	0	0	0	0	0	0	0	0	0	0	0	no variation	arr(1-22)x2,(XN)x1
764	non-CHD	30	26.4286	2	1	0	0	0	0	0	0	0	0	0	0	0	0	0	0	0	no variation	arr(1-22)x2,(XN)x1
765	normal group	28	29.7143	1	0	1	0	0	1	0	0	0	0	0	0	0	0	0	0	0	no variation	arr(1-22)x2,(XN)x1
766	normal group	21	18.2857	2	0	0	0	0	0	0	0	0	0	0	0	0	0	0	0	0	no variation	arr(1-22)x2,(XN)x1
767	normal group	35	19.2857	2	1	1	1	0	0	0	0	0	0	0	0	0	0	0	0	0	no variation	arr(1-22)x2,(XN)x1
768	non-CHD	34	19.5714	2	0	0	0	0	0	0	0	0	0	0	0	0	0	0	0	0	no variation	arr(1-22)x2,(XN)x1
769	normal group	32	19.1429	3	1	0	0	0	0	0	0	0	0	0	0	0	0	0	0	0	no variation	arr(1-22)x2,(XN)x1
770	non-CHD	36	19.4286	3	0	1	1	0	0	0	0	0	0	0	0	0	0	0	0	0	no variation	arr(1-22)x2,(XN)x1
771	normal group	29	29.1429	3	1	0	0	0	0	0	0	0	0	0	0	0	0	0	0	0	no variation	arr(1-22)x2,(XN)x1
772	non-CHD	23	28.1429	2	1	0	0	0	0	0	0	0	0	0	0	1	0	0	0	0	2	Del(15q26.3)(2.446Mb)
773	normal group	31	23.5714	2	1	1	0	1	0	0	0	0	0	0	0	0	0	0	0	0	no variation	arr(1-22)x2,(XN)x1
774	normal group	28	20.1429	2	1	0	0	0	0	0	0	1	0	0	1	0	0	0	0	0	1	Del(15q11.2)(0.548Mb)
775	isolated CHD	40	30.4286	3	1	1	1	0	0	0	1	0	0	0	0	0	0	0	0	1	no variation	arr(21)x2-3
776	normal group	27	19.8571	1	0	0	0	0	0	0	0	0	0	0	0	0	0	0	0	0	no variation	arr(1-22)x2,(XN)x1
777	normal group	26	20.8571	2	0	1	0	1	0	0	0	0	0	0	0	0	0	0	0	0	no variation	arr(1-22)x2,(XN)x1
778	non-CHD	26	25.2857	2	0	0	0	0	0	0	0	0	0	0	0	0	0	0	0	0	no variation	arr(1-22)x2,(XN)x1
779	normal group	31	20.4286	3	1	1	0	1	0	0	0	0	0	0	0	0	0	0	0	0	no variation	arr(1-22)x2,(XN)x1
780	normal group	28	20.1429	2	0	1	0	1	0	0	0	0	0	0	0	0	0	0	0	0	no variation	arr(1-22)x2,(XN)x1
781	normal group	40	18.4286	3	1	1	1	0	0	0	0	0	0	0	0	0	0	0	0	0	no variation	arr(1-22)x2,(XN)x1
782	normal group	34	21.7143	2	1	0	0	0	0	0	0	0	0	0	0	0	0	0	0	0	no variation	arr(1-22)x2,(XN)x1
783	isolated CHD	23	24.1429	1	0	0	0	0	0	0	0	0	0	0	0	0	0	0	0	0	no variation	arr(1-22)x2,(XN)x1
784	non-CHD	40	26.5714	3	1	1	1	0	0	0	0	0	0	0	0	0	0	0	0	0	no variation	arr(1-22)x2,(XN)x1
785	non-CHD	40	26.5714	3	1	1	1	0	0	0	0	0	0	0	0	0	0	0	0	0	no variation	arr(1-22)x2,(XN)x1
786	non-CHD	26	20.4286	2	1	1	0	1	0	0	0	0	0	0	0	0	0	0	0	0	no variation	arr(1-22)x2,(XN)x1
787	non-isolated CHD	34	22.7143	3	2	1	0	1	0	0	0	0	0	0	0	1	0	0	0	0	3	2q21.1q22.3(130215940_144428608)x2 hmz 2q22.3q24.1(144689725_156721487)x2 hmz 3q26.33q29(181321140_197791601)x2 hmz 4q13.3q21.3(73875168_87595955)x2 hmz
788	non-CHD	23	29.7143	1	0	0	0	0	0	0	0	0	0	0	0	0	0	0	0	0	no variation	arr(1-22)x2,(XN)x1
789	normal group	24	19.4286	1	0	1	0	0	1	0	0	0	0	0	0	0	0	0	0	0	no variation	arr(1-22)x2,(XN)x1
790	normal group	32	19.1429	2	1	0	0	0	0	0	0	0	0	0	0	0	0	0	0	0	no variation	arr(1-22)x2,(XN)x1
791	normal group	31	20.7143	3	1	0	0	0	0	0	0	0	0	0	0	0	0	0	0	0	no variation	arr(1-22)x2,(XN)x1
792	normal group	35	18.8571	3	1	1	1	1	0	0	0	0	0	0	0	0	0	0	0	0	no variation	arr(1-22)x2,(XN)x1
793	normal group	36	20.4286	3	2	1	1	0	0	0	0	0	0	0	0	0	0	0	0	0	no variation	arr(1-22)x2,(XN)x1
794	normal group	37	20.1429	3	2	1	1	0	0	0	0	0	0	0	0	0	0	0	0	0	no variation	arr(1-22)x2,(XN)x1
795	normal group	37	18.5714	3	2	1	1	0	1	0	1	0	0	0	0	0	0	1	0	0	no variation	arr(18)×3
796	normal group	33	18.2857	2	1	0	0	0	0	0	0	0	0	0	0	0	0	0	0	0	no variation	arr(1-22)x2,(XN)x1
797	non-CHD	28	24.4286	1	0	0	0	0	0	0	0	0	0	0	0	0	0	0	0	0	no variation	arr(1-22)x2,(XN)x1
798	normal group	24	19.8571	1	0	0	0	0	0	0	0	0	0	0	0	0	0	0	0	0	no variation	arr(1-22)x2,(XN)x1
799	normal group	40	20.2857	3	3	1	1	1	0	0	0	0	0	0	0	0	0	0	0	0	no variation	arr(1-22)x2,(XN)x1
800	non-CHD	26	20.2857	1	0	0	0	0	0	0	0	0	0	0	0	0	0	0	0	0	no variation	arr(1-22)x2,(XN)x1
801	normal group	31	19.2857	3	1	0	0	0	0	0	0	0	0	0	0	0	0	0	0	0	no variation	arr(1-22)x2,(XN)x1
802	normal group	26	19.7143	1	0	1	0	0	1	0	0	0	0	0	0	0	0	0	0	0	no variation	arr(1-22)x2,(XN)x1
803	normal group	25	19.2857	1	0	0	0	0	0	0	0	0	0	0	0	0	0	0	0	0	no variation	arr(1-22)x2,(XN)x1
804	normal group	37	26.4286	2	1	1	1	0	0	0	0	0	0	0	0	0	0	0	0	0	no variation	arr(1-22)x2,(XN)x1
805	non-CHD	20	23.8571	1	0	0	0	0	0	0	0	0	1	0	0	1	0	0	0	0	2	Dup(22q11.22q11.23)(2.043Mb)
806	normal group	35	24.5714	3	2	1	1	0	1	0	1	0	0	0	0	0	0	1	0	0	no variation	arr(18)x2-3
807	non-CHD	41	21.5714	2	1	1	1	0	0	0	1	0	0	0	0	0	1	0	0	0	no variation	arr(21)×3
808	normal group	34	20.7143	3	0	0	0	0	0	0	0	0	0	0	0	0	0	0	0	0	no variation	arr(1-22)x2,(XN)x1
809	normal group	35	19.4286	1	0	1	1	0	0	0	0	0	0	0	0	0	0	0	0	0	no variation	arr(1-22)x2,(XN)x1
810	normal group	33	19.7143	3	1	1	0	1	0	0	0	0	0	0	0	0	0	0	0	0	no variation	arr(1-22)x2,(XN)x1
811	normal group	37	24.4286	3	1	1	1	1	0	0	0	0	0	0	0	0	0	0	0	0	no variation	arr(1-22)x2,(XN)x1
812	normal group	29	19.4286	1	0	0	0	0	0	0	0	0	0	0	0	0	0	0	0	0	no variation	arr(1-22)x2,(XN)x1
813	non-CHD	25	19.7143	3	1	0	0	0	0	0	0	0	0	0	0	0	0	0	0	0	no variation	arr(1-22)x2,(XN)x1
814	non-CHD	35	20.4286	2	0	1	1	0	0	0	0	0	0	0	0	0	0	0	0	0	no variation	arr(1-22)x2,(XN)x1
815	normal group	40	18.5714	3	2	1	1	0	0	0	0	0	0	0	0	0	0	0	0	0	no variation	arr(1-22)x2,(XN)x1
816	normal group	35	19.1429	3	1	1	1	0	0	0	0	0	0	0	0	0	0	0	0	0	no variation	arr(1-22)x2,(XN)x1
817	normal group	32	19.7143	2	1	0	0	0	0	0	0	0	0	0	0	0	0	0	0	0	no variation	arr(1-22)x2,(XN)x1
818	normal group	34	21.2857	3	2	1	0	0	1	0	0	0	0	0	0	0	0	0	0	0	no variation	arr(1-22)x2,(XN)x1
819	normal group	32	22.8571	3	1	1	0	0	1	0	0	1	0	0	1	0	0	0	0	0	2	Del(18p11.32p11.31)(4.843Mb)
820	normal group	27	20.7143	1	0	0	0	0	0	0	0	0	0	0	0	0	0	0	0	0	no variation	arr(1-22)x2,(XN)x1
821	normal group	28	20.5714	1	0	0	0	0	0	0	0	0	0	0	0	0	0	0	0	0	no variation	arr(1-22)x2,(XN)x1
822	normal group	27	20.4286	1	0	0	0	0	0	0	0	0	0	0	0	0	0	0	0	0	no variation	arr(1-22)x2,(XN)x1
823	normal group	44	19.1429	3	0	1	1	0	0	0	0	0	0	0	0	0	0	0	0	0	no variation	arr(1-22)x2,(XN)x1
824	normal group	41	19.4286	3	1	1	1	0	0	0	0	0	0	0	0	0	0	0	0	0	no variation	arr(1-22)x2,(XN)x1
825	normal group	37	20.5714	3	1	1	1	0	1	0	0	0	0	0	0	0	0	0	0	0	no variation	arr(1-22)x2,(XN)x1
826	normal group	30	18.8571	2	1	1	0	0	1	0	1	0	0	0	0	0	0	0	0	1	no variation	arr(X)x2,(Y)x1
827	normal group	38	18.4286	3	2	1	1	0	0	0	0	0	0	0	0	0	0	0	0	0	no variation	arr(1-22)x2,(XN)x1
828	normal group	36	25.5714	3	1	1	1	0	0	0	0	0	0	0	0	0	0	0	0	0	no variation	arr(1-22)x2,(XN)x1
829	non-CHD	33	30.4286	2	1	0	0	0	0	0	0	0	0	0	0	0	0	0	0	0	no variation	arr(1-22)x2,(XN)x1
830	non-CHD	32	24.4286	2	1	0	0	0	0	0	0	0	0	0	0	0	0	0	0	0	no variation	arr(1-22)x2,(XN)x1
831	normal group	40	27.2857	3	1	1	1	0	0	0	0	0	0	0	0	0	0	0	0	0	no variation	arr(1-22)x2,(XN)x1
832	normal group	30	22.1429	3	1	1	0	1	0	0	0	0	0	0	0	1	0	0	0	0	2	Dup(3p12.3)(1.06Mb)
833	normal group	31	19.1429	1	0	1	0	0	1	0	0	0	0	0	0	0	0	0	0	0	no variation	arr(1-22)x2,(XN)x1
834	normal group	34	20.7143	2	1	1	0	0	1	0	1	0	0	0	0	0	1	0	0	0	no variation	arr(21)x3
835	normal group	31	19.2857	3	2	0	0	0	0	0	0	0	0	0	0	0	0	0	0	0	no variation	arr(1-22)x2,(XN)x1
836	non-CHD	22	24.4286	1	0	0	0	0	0	0	0	1	0	0	1	0	0	0	0	0	1	Del(16p11.2)(0.623Mb)
837	non-CHD	28	20.4286	1	0	0	0	0	0	0	0	0	0	0	0	0	0	0	0	0	no variation	arr(1-22)x2,(XN)x1
838	normal group	38	27.1429	3	1	1	1	0	0	0	0	0	0	0	0	0	0	0	0	0	no variation	arr(1-22)x2,(XN)x1
839	normal group	38	23.4286	3	1	1	1	0	0	0	0	0	0	0	0	0	0	0	0	0	no variation	arr(1-22)x2,(XN)x1
840	normal group	29	19.1429	2	1	0	0	0	0	0	0	0	0	0	0	0	0	0	0	0	no variation	arr(1-22)x2,(XN)x1
841	non-CHD	35	26.4286	3	1	1	1	0	0	0	0	0	0	0	0	0	0	0	0	0	no variation	arr(1-22)x2,(XN)x1
842	non-CHD	30	19.5714	3	1	0	0	0	0	0	0	0	0	0	0	0	0	0	0	0	no variation	arr(1-22)x2,(XN)x1
843	non-CHD	22	19.7143	3	1	0	0	0	0	0	0	0	0	0	0	0	0	0	0	0	no variation	arr(1-22)x2,(XN)x1
844	non-CHD	32	20.1429	1	0	0	0	0	0	0	0	0	0	0	0	0	0	0	0	0	no variation	arr(1-22)x2,(XN)x1
845	normal group	40	20.4286	1	0	1	1	0	0	0	0	0	0	0	0	0	0	0	0	0	no variation	arr(1-22)x2,(XN)x1
846	normal group	24	25.1429	2	0	1	0	0	1	0	0	0	0	0	0	0	0	0	0	0	no variation	arr(1-22)x2,(XN)x1
847	normal group	26	20.1429	2	1	0	0	0	0	0	0	0	0	0	1	1	0	0	0	0	3	3q26.31q27.2(171801546_185960671)x2 hmz 14q32.12q32.31(93072269_102421802)x2 hmz
848	non-CHD	33	20.1429	2	1	0	0	0	0	0	0	0	0	0	0	0	0	0	0	0	no variation	arr(1-22)x2,(XN)x1
849	normal group	24	21.7143	1	0	0	0	0	0	0	0	0	0	0	0	0	0	0	0	0	no variation	arr(1-22)x2,(XN)x1
850	non-CHD	36	23.7143	3	2	1	1	0	0	0	0	0	0	0	0	0	0	0	0	0	no variation	arr(1-22)x2,(XN)x1
851	non-isolated CHD	26	20.4286	2	0	1	0	0	1	0	1	0	0	0	0	0	0	1	0	0	no variation	arr(18)x3
852	normal group	28	18.1429	3	1	0	0	0	0	0	0	0	0	0	0	0	0	0	0	0	no variation	arr(1-22)x2,(XN)x1
853	normal group	33	18.8571	2	1	1	0	0	0	1	0	0	0	0	0	0	0	0	0	0	no variation	arr(1-22)x2,(XN)x1
854	normal group	37	19.4286	3	2	1	1	0	0	0	0	0	0	0	0	0	0	0	0	0	no variation	arr(1-22)x2,(XN)x1
855	normal group	30	18.7143	1	0	1	0	0	1	0	0	1	0	0	1	0	0	0	0	0	3	Dup(13q21.33q34)(41.5Mb)
856	normal group	28	19.8571	1	0	1	0	0	1	0	0	0	0	0	0	0	0	0	0	0	no variation	arr(1-22)x2,(XN)x1
857	normal group	37	19.7143	3	2	1	1	1	0	0	0	0	0	0	0	0	0	0	0	0	no variation	arr(1-22)x2,(XN)x1
858	normal group	25	23.2857	1	0	0	0	0	0	0	0	0	0	0	0	0	0	0	0	0	no variation	arr(1-22)x2,(XN)x1
859	normal group	32	30.5714	1	0	0	0	0	0	0	0	0	0	0	0	0	0	0	0	0	no variation	arr(1-22)x2,(XN)x1
860	normal group	34	18.4286	2	0	1	0	0	1	0	0	0	0	0	0	0	0	0	0	0	no variation	arr(1-22)x2,(XN)x1
861	normal group	33	19.5714	3	1	0	0	0	0	0	0	0	0	0	0	0	0	0	0	0	no variation	arr(1-22)x2,(XN)x1
862	non-CHD	29	29.5714	1	0	0	0	0	0	0	0	0	0	0	0	0	0	0	0	0	no variation	arr(1-22)x2,(XN)x1
863	non-isolated CHD	26	24.8571	2	0	0	0	0	0	0	0	0	0	0	0	0	0	0	0	0	no variation	arr(1-22)x2,(XN)x1
864	normal group	35	19.7143	2	1	1	1	0	0	0	0	0	0	0	0	0	0	0	0	0	no variation	arr(1-22)x2,(XN)x1
865	normal group	26	17.4286	2	1	1	0	0	1	0	0	0	0	0	0	0	0	0	0	0	no variation	arr(1-22)x2,(XN)x1
866	normal group	20	20.8571	1	0	0	0	0	0	0	0	0	0	0	0	0	0	0	0	0	no variation	arr(1-22)x2,(XN)x1
867	non-CHD	30	19.4286	2	1	0	0	0	0	0	0	0	0	0	0	0	0	0	0	0	no variation	arr(1-22)x2,(XN)x1
868	non-CHD	36	18.1429	3	1	1	1	0	1	0	0	0	0	0	0	0	0	0	0	0	no variation	arr(1-22)x2,(XN)x1
869	normal group	37	18.4286	3	1	1	1	0	0	0	0	0	0	0	0	0	0	0	0	0	no variation	arr(1-22)x2,(XN)x1
870	non-CHD	27	29.2857	3	1	0	0	0	0	0	0	0	0	0	0	0	0	0	0	0	no variation	arr(1-22)x2,(XN)x1
871	non-CHD	38	23.8571	1	0	1	1	0	0	0	0	0	0	0	0	0	0	0	0	0	no variation	arr(1-22)x2,(XN)x1
872	non-CHD	21	30.5714	1	0	0	0	0	0	0	0	1	0	0	1	0	0	0	0	0	2	Dup(1q21.1q21.2)(1.49Mb)
873	normal group	31	18.4286	3	3	1	0	1	0	0	0	0	0	0	0	0	0	0	0	0	no variation	arr(1-22)x2,(XN)x1
874	normal group	33	18.7143	3	3	0	0	0	0	0	0	0	0	0	0	1	0	0	0	0	3	3q11.2q21.2(96121386_125148476)x2 hmz， 9q21.11q22.32(71013800_98338409)x2 hmz， 12p13.31p12.2(8718136_20875983)x2 hmz， 17q12q25.1(36425336_70992880)x2 hmz
875	normal group	26	20.4286	1	0	0	0	0	0	0	0	0	0	0	0	1	0	0	0	0	3	2q32.3q34(197360596_212546612)x2 hmz
876	non-CHD	25	18.1429	3	0	0	0	0	0	0	1	0	0	0	0	0	1	0	0	0	no variation	arr(21)×3
877	normal group	31	18.5714	2	1	0	0	0	0	0	0	0	0	0	0	0	0	0	0	0	no variation	arr(1-22)x2,(XN)x1
878	normal group	27	20.8571	3	0	1	0	0	1	0	0	0	0	0	0	0	0	0	0	0	no variation	arr(1-22)x2,(XN)x1
879	isolated CHD	27	26.1429	2	1	0	0	0	0	0	0	0	0	0	0	0	0	0	0	0	no variation	arr(1-22)x2,(XN)x1
880	normal group	29	20.1429	3	1	0	0	0	0	0	1	0	0	0	0	0	0	0	0	1	no variation	arr(X)x2,(Y)x1
881	normal group	35	19.2857	2	0	1	1	0	0	1	0	0	0	0	0	0	0	0	0	0	no variation	arr(1-22)x2,(XN)x1
882	normal group	40	24.2857	3	1	1	1	0	0	0	0	0	0	0	0	0	0	0	0	0	no variation	arr(1-22)x2,(XN)x1
883	normal group	40	18.2857	3	1	1	1	0	0	0	0	0	0	0	0	0	0	0	0	0	no variation	arr(1-22)x2,(XN)x1
884	normal group	32	18.8571	2	1	0	0	0	0	0	0	0	0	0	0	0	0	0	0	0	no variation	arr(1-22)x2,(XN)x1
885	normal group	40	19.7143	3	1	1	1	0	0	0	0	0	0	0	0	0	0	0	0	0	no variation	arr(1-22)x2,(XN)x1
886	normal group	36	21.4286	3	1	1	1	0	0	0	0	0	0	0	0	0	0	0	0	0	no variation	arr(1-22)x2,(XN)x1
887	normal group	33	19.7143	2	1	0	0	0	0	0	0	0	0	0	0	0	0	0	0	0	no variation	arr(1-22)x2,(XN)x1
888	normal group	27	19.8571	1	0	1	0	0	1	0	0	0	0	0	0	0	0	0	0	0	no variation	arr(1-22)x2,(XN)x1
889	non-CHD	30	24.1429	1	0	0	0	0	0	0	0	0	0	0	0	0	0	0	0	0	no variation	arr(1-22)x2,(XN)x1
890	normal group	27	19.1429	1	0	0	0	0	0	0	0	0	0	0	0	0	0	0	0	0	no variation	arr(1-22)x2,(XN)x1
891	normal group	37	19.8571	3	1	1	1	0	0	0	0	0	0	0	0	0	0	0	0	0	no variation	arr(1-22)x2,(XN)x1
892	non-isolated CHD	31	19.4286	1	0	0	0	0	0	0	1	0	0	0	0	0	0	0	0	1	no variation	arr(X)x1
893	non-CHD	19	25.2857	2	0	1	0	0	1	0	0	1	0	0	1	0	0	0	0	0	3	Del(4p16.3p15.32)(16.451Mb)
894	non-CHD	32	20.4286	1	0	0	0	0	0	0	0	0	0	0	0	0	0	0	0	0	no variation	arr(1-22)x2,(XN)x1
895	non-CHD	24	23.4286	1	0	0	0	0	0	0	0	0	0	0	0	0	0	0	0	0	no variation	arr(1-22)x2,(XN)x1
896	normal group	30	20.2857	2	0	1	0	0	1	0	0	1	0	0	1	0	0	0	0	0	3	Del(Xp22.12p21.1)(16.85Mb)
897	non-CHD	34	24.4286	2	1	0	0	0	0	0	0	0	0	0	0	0	0	0	0	0	no variation	arr(1-22)x2,(XN)x1
898	normal group	35	20.2857	3	1	1	1	0	0	1	0	0	0	0	0	0	0	0	0	0	no variation	arr(1-22)x2,(XN)x1
899	normal group	35	18.8571	2	0	1	1	1	0	0	0	0	0	0	0	0	0	0	0	0	no variation	arr(1-22)x2,(XN)x1
900	normal group	29	22.4286	2	1	1	0	1	0	0	0	0	0	0	0	0	0	0	0	0	no variation	arr(1-22)x2,(XN)x1
901	non-CHD	36	25.1429	3	1	1	1	0	0	0	0	0	0	0	0	0	0	0	0	0	no variation	arr(1-22)x2,(XN)x1
902	normal group	39	21.2857	3	2	1	1	0	0	0	0	0	0	0	0	0	0	0	0	0	no variation	arr(1-22)x2,(XN)x1
903	non-CHD	30	28.4286	1	0	0	0	0	0	0	0	0	0	0	0	0	0	0	0	0	no variation	arr(1-22)x2,(XN)x1
904	normal group	21	21.4286	1	0	1	0	0	1	0	1	0	0	0	0	0	1	0	0	0	no variation	arr(21)x3
905	non-CHD	31	19.1429	3	2	0	0	0	0	0	0	0	0	0	0	0	0	0	0	0	no variation	arr(1-22)x2,(XN)x1
906	normal group	33	21.4286	3	1	0	0	0	0	0	0	0	0	0	0	0	0	0	0	0	no variation	arr(1-22)x2,(XN)x1
907	normal group	29	20.2857	3	2	1	0	1	0	0	0	0	0	0	0	0	0	0	0	0	no variation	arr(1-22)x2,(XN)x1
908	normal group	22	24.2857	1	0	1	0	0	1	0	1	0	0	0	0	0	1	0	0	0	no variation	arr(21)x3
909	normal group	35	19.5714	3	1	1	1	1	0	0	0	0	0	0	0	0	0	0	0	0	no variation	arr(1-22)x2,(XN)x1
910	non-isolated CHD	30	18.7143	3	1	1	0	1	0	0	0	0	0	0	0	0	0	0	0	0	no variation	arr(1-22)x2,(XN)x1
911	normal group	38	19.2857	2	1	1	1	0	0	0	0	0	0	0	0	0	0	0	0	0	no variation	arr(1-22)x2,(XN)x1
912	non-CHD	35	19.2857	1	0	1	1	0	0	0	0	0	0	0	0	0	0	0	0	0	no variation	arr(1-22)x2,(XN)x1
913	normal group	43	20.1429	3	2	1	1	0	1	0	1	0	0	0	0	0	0	1	0	0	no variation	arr(18)x3
914	non-CHD	21	25.4286	2	0	0	0	0	0	0	0	0	0	0	0	0	0	0	0	0	no variation	arr(1-22)x2,(XN)x1
915	normal group	32	19.4286	2	1	0	0	0	0	0	0	0	0	0	0	0	0	0	0	0	no variation	arr(1-22)x2,(XN)x1
916	normal group	29	20.2857	2	1	0	0	0	0	0	0	0	0	0	0	0	0	0	0	0	no variation	arr(1-22)x2,(XN)x1
917	normal group	33	21.4286	1	0	0	0	0	0	0	0	0	0	0	0	0	0	0	0	0	no variation	arr(1-22)x2,(XN)x1
918	normal group	33	18.4286	2	1	0	0	0	0	0	0	0	0	0	0	0	0	0	0	0	no variation	arr(1-22)x2,(XN)x1
919	non-CHD	37	27.4286	3	1	1	1	0	0	0	0	0	0	0	0	0	0	0	0	0	no variation	arr(1-22)x2,(XN)x1
920	normal group	37	18.4286	3	1	1	1	1	0	0	0	0	0	0	0	0	0	0	0	0	no variation	arr(1-22)x2,(XN)x1
921	normal group	32	19.7143	3	1	0	0	0	0	0	0	0	0	0	0	0	0	0	0	0	no variation	arr(1-22)x2,(XN)x1
922	non-isolated CHD	24	24.1429	1	0	0	0	0	0	0	0	0	0	0	0	0	0	0	0	0	no variation	arr(1-22)x2,(XN)x1
923	normal group	28	19.7143	2	1	0	0	0	0	0	0	0	0	0	0	0	0	0	0	0	no variation	arr(1-22)x2,(XN)x1
924	normal group	27	18.8571	1	0	1	0	0	1	0	0	0	0	0	0	0	0	0	0	0	no variation	arr(1-22)x2,(XN)x1
925	non-CHD	27	24.1429	1	0	0	0	0	0	0	0	0	0	0	0	0	0	0	0	0	no variation	arr(1-22)x2,(XN)x1
926	normal group	38	18.5714	2	1	1	1	0	0	0	0	0	0	0	0	0	0	0	0	0	no variation	arr(1-22)x2,(XN)x1
927	normal group	30	22.1429	3	2	0	0	0	0	0	0	0	0	0	0	0	0	0	0	0	no variation	arr(1-22)x2,(XN)x1
928	non-CHD	28	19.4286	3	1	0	0	0	0	0	0	1	0	0	1	0	0	0	0	0	1	Del(15q11.2)(0.312Mb)
929	normal group	32	18.5714	3	1	0	0	0	0	0	0	0	0	0	0	0	0	0	0	0	no variation	arr(1-22)x2,(XN)x1
930	non-CHD	28	22.5714	1	0	0	0	0	0	0	0	0	0	0	0	0	0	0	0	0	no variation	arr(1-22)x2,(XN)x1
931	normal group	30	25.4286	2	1	0	0	0	0	0	0	0	0	0	0	0	0	0	0	0	no variation	arr(1-22)x2,(XN)x1
932	normal group	41	19.7143	2	1	1	1	0	0	0	0	0	0	0	0	0	0	0	0	0	no variation	arr(1-22)x2,(XN)x1
933	normal group	29	24.5714	1	0	1	0	0	1	0	0	0	0	0	0	0	0	0	0	0	no variation	arr(1-22)x2,(XN)x1
934	non-CHD	33	18.4286	2	0	0	0	0	0	0	0	0	0	0	0	0	0	0	0	0	no variation	arr(1-22)x2,(XN)x1
935	normal group	34	20.4286	3	2	1	0	0	1	0	0	0	0	0	0	0	0	0	0	0	no variation	arr(1-22)x2,(XN)x1
936	normal group	32	21.5714	3	1	0	0	0	0	0	0	0	0	0	0	0	0	0	0	0	no variation	arr(1-22)x2,(XN)x1
937	normal group	27	22.4286	1	0	1	0	0	1	0	0	0	0	0	0	1	0	0	0	0	2	2p13.3p11.2(71330331_84475220)x2 hmz
938	normal group	35	18.5714	2	1	1	1	0	0	0	0	0	0	0	0	0	0	0	0	0	no variation	arr(1-22)x2,(XN)x1
939	normal group	23	20.1429	1	0	1	0	0	1	0	0	0	0	0	0	0	0	0	0	0	no variation	arr(1-22)x2,(XN)x1
940	non-CHD	33	24.8571	3	1	0	0	0	0	0	0	0	0	0	0	0	0	0	0	0	no variation	arr(1-22)x2,(XN)x1
941	normal group	26	29.7143	2	1	0	0	0	0	0	0	0	0	0	0	0	0	0	0	0	no variation	arr(1-22)x2,(XN)x1
942	normal group	34	20.4286	3	2	0	0	0	0	0	0	0	0	0	0	1	0	0	0	0	2	6p21.1p12.1(44385441_55921347)x2 hmz， 6q14.1q16.1(80020719_93717031)x2 hmz
943	normal group	42	19.2857	3	1	1	1	0	0	0	0	0	0	0	0	0	0	0	0	0	no variation	arr(1-22)x2,(XN)x1
944	normal group	26	20.2857	1	0	0	0	0	0	0	0	0	0	0	0	0	0	0	0	0	no variation	arr(1-22)x2,(XN)x1
945	non-CHD	33	20.5714	2	1	0	0	0	0	0	0	0	0	0	0	0	0	0	0	0	no variation	arr(1-22)x2,(XN)x1
946	normal group	27	23.4286	1	0	0	0	0	0	0	0	0	0	0	0	0	0	0	0	0	no variation	arr(1-22)x2,(XN)x1
947	normal group	35	20.2857	3	1	1	1	0	0	0	0	0	0	0	0	0	0	0	0	0	no variation	arr(1-22)x2,(XN)x1
948	normal group	35	20.2857	3	1	1	1	0	0	0	0	0	0	0	0	0	0	0	0	0	no variation	arr(1-22)x2,(XN)x1
949	normal group	30	19.4286	2	1	0	0	0	0	0	0	0	0	0	0	0	0	0	0	0	no variation	arr(1-22)x2,(XN)x1
950	non-isolated CHD	26	25.5714	1	0	0	0	0	0	0	0	0	0	0	0	0	0	0	0	0	no variation	arr(1-22)x2,(XN)x1
951	normal group	20	20.5714	1	0	0	0	0	0	0	0	0	0	0	0	1	0	0	0	0	2	Dup(8p23.2)(2.25Mb)
952	non-CHD	35	21.5714	3	2	1	1	0	0	0	0	0	0	0	0	0	0	0	0	0	no variation	arr(1-22)x2,(XN)x1
953	normal group	26	20.1429	1	0	0	0	0	0	0	0	0	0	0	0	0	0	0	0	0	no variation	arr(1-22)x2,(XN)x1
954	normal group	33	21.1429	3	2	0	0	0	0	0	0	0	0	0	0	0	0	0	0	0	no variation	arr(1-22)x2,(XN)x1
955	normal group	31	21.1429	3	0	1	0	1	0	0	0	0	0	0	0	0	0	0	0	0	no variation	arr(1-22)x2,(XN)x1
956	normal group	29	26.4286	2	1	0	0	0	0	0	0	0	0	0	0	0	0	0	0	0	no variation	arr(1-22)x2,(XN)x1
957	non-CHD	26	19.8571	2	0	0	0	0	0	0	0	0	0	0	0	0	0	0	0	0	no variation	arr(1-22)x2,(XN)x1
958	isolated CHD	26	25.5714	1	0	0	0	0	0	0	0	0	0	0	0	0	0	0	0	0	no variation	arr(1-22)x2,(XN)x1
959	normal group	36	20.4286	3	1	1	1	0	0	0	0	0	0	0	0	0	0	0	0	0	no variation	arr(1-22)x2,(XN)x1
960	non-CHD	31	20.4286	3	0	0	0	0	0	0	0	0	0	0	0	0	0	0	0	0	no variation	arr(1-22)x2,(XN)x1
961	normal group	34	17.8571	3	1	1	0	0	1	0	0	0	0	0	0	1	0	0	0	0	2	Dup(20p12.2p12.1)(4.672Mb)
962	non-CHD	35	19.7143	3	2	1	1	0	0	0	0	0	0	0	0	0	0	0	0	0	no variation	arr(1-22)x2,(XN)x1
963	normal group	40	17.7143	3	1	1	1	0	0	0	0	0	0	0	0	0	0	0	0	0	no variation	arr(1-22)x2,(XN)x1
964	normal group	29	20.5714	3	1	0	0	0	0	0	0	0	0	0	0	0	0	0	0	0	no variation	arr(1-22)x2,(XN)x1
965	normal group	31	18.1429	3	3	1	0	1	0	0	0	0	0	0	0	0	0	0	0	0	no variation	arr(1-22)x2,(XN)x1
966	non-CHD	36	19.1429	3	1	1	1	0	0	0	0	0	0	0	0	0	0	0	0	0	no variation	arr(1-22)x2,(XN)x1
967	normal group	25	20.5714	2	1	0	0	0	0	0	0	0	0	0	0	0	0	0	0	0	no variation	arr(1-22)x2,(XN)x1
968	non-CHD	34	21.4286	2	1	0	0	0	0	0	0	0	0	0	0	0	0	0	0	0	no variation	arr(1-22)x2,(XN)x1
969	normal group	32	19.7143	3	1	1	0	1	0	0	0	0	0	0	0	0	0	0	0	0	no variation	arr(1-22)x2,(XN)x1
970	normal group	28	18.5714	1	0	0	0	0	0	0	0	0	0	0	0	0	0	0	0	0	no variation	arr(1-22)x2,(XN)x1
971	normal group	28	20.2857	3	2	0	0	0	0	0	0	0	0	0	0	0	0	0	0	0	no variation	arr(1-22)x2,(XN)x1
972	non-CHD	33	29.4286	2	1	0	0	0	0	0	0	0	0	0	0	0	0	0	0	0	no variation	arr(1-22)x2,(XN)x1
973	normal group	31	28.1429	1	0	1	0	0	1	0	0	0	0	0	0	0	0	0	0	0	no variation	arr(1-22)x2,(XN)x1
974	normal group	28	19.5714	3	0	1	0	0	1	0	0	0	0	0	0	0	0	0	0	0	no variation	arr(1-22)x2,(XN)x1
975	normal group	36	19.4286	3	1	1	1	0	0	0	0	0	0	0	0	0	0	0	0	0	no variation	arr(1-22)x2,(XN)x1
976	normal group	35	20.7143	3	1	1	1	0	0	1	0	0	0	0	0	0	0	0	0	0	no variation	arr(1-22)x2,(XN)x1
977	normal group	27	21.5714	1	0	0	0	0	0	0	0	0	0	0	0	0	0	0	0	0	no variation	arr(1-22)x2,(XN)x1
978	non-CHD	25	17.8571	1	0	0	0	0	0	0	0	0	0	0	0	1	0	0	0	0	no variation	1p36.12p34.2(22961524_42962800)x2 hmz
979	normal group	33	20.4286	2	1	0	0	0	0	0	0	0	0	0	0	0	0	0	0	0	no variation	arr(1-22)x2,(XN)x1
980	isolated CHD	24	27.5714	1	0	0	0	0	0	0	0	0	0	0	0	0	0	0	0	0	no variation	arr(1-22)x2,(XN)x1
981	non-CHD	29	26.4286	1	0	0	0	0	0	0	0	0	0	0	0	0	0	0	0	0	no variation	arr(1-22)x2,(XN)x1
982	normal group	40	18.8571	2	1	1	1	0	0	0	0	0	0	0	0	0	0	0	0	0	no variation	arr(1-22)x2,(XN)x1
983	non-isolated CHD	46	24.4286	3	2	1	1	0	0	0	0	0	0	0	0	0	0	0	0	0	no variation	arr(1-22)x2,(XN)x1
984	non-CHD	38	23.8571	3	1	1	1	0	0	0	0	0	0	0	0	0	0	0	0	0	no variation	arr(1-22)x2,(XN)x1
985	normal group	31	20.8571	3	1	0	0	0	0	0	0	0	0	0	0	0	0	0	0	0	no variation	arr(1-22)x2,(XN)x1
986	normal group	26	19.1429	3	0	0	0	0	0	0	0	0	0	0	0	0	0	0	0	0	no variation	arr(1-22)x2,(XN)x1
987	non-CHD	29	19.5714	1	0	0	0	0	0	0	0	0	0	0	0	0	0	0	0	0	no variation	arr(1-22)x2,(XN)x1
988	non-CHD	27	20.4286	1	0	0	0	0	0	0	0	0	0	0	0	0	0	0	0	0	no variation	arr(1-22)x2,(XN)x1
989	isolated CHD	31	26.8571	1	0	0	0	0	0	0	0	0	0	0	0	0	0	0	0	0	no variation	arr(1-22)x2,(XN)x1
990	normal group	32	20.8571	3	2	0	0	0	0	0	0	0	0	0	0	0	0	0	0	0	no variation	arr(1-22)x2,(XN)x1
991	normal group	34	19.5714	1	0	0	0	0	0	0	0	0	0	0	0	0	0	0	0	0	no variation	arr(1-22)x2,(XN)x1
992	non-CHD	30	24.5714	1	0	0	0	0	0	0	0	0	0	0	0	0	0	0	0	0	no variation	arr(1-22)x2,(XN)x1
993	non-CHD	32	19.4286	1	0	0	0	0	0	0	0	0	0	0	0	1	0	0	0	0	2	Del(10q11.22)(2.005Mb)
994	normal group	28	19.2857	3	1	1	0	1	0	0	0	0	0	0	0	0	0	0	0	0	no variation	arr(1-22)x2,(XN)x1
995	normal group	28	23.4286	3	0	1	0	1	0	0	0	0	0	0	0	0	0	0	0	0	no variation	arr(1-22)x2,(XN)x1
996	non-CHD	24	23.7143	1	0	0	0	0	0	0	0	0	1	0	0	1	0	0	0	0	2	Dup(22q11.21)(1.08Mb)
997	normal group	39	20.4286	3	1	1	1	0	0	0	0	0	0	0	0	0	0	0	0	0	no variation	arr(1-22)x2,(XN)x1
998	non-CHD	25	21.7143	3	0	0	0	0	0	0	1	0	0	0	0	0	0	1	0	0	no variation	arr(18)×3
999	normal group	29	19.4286	3	1	0	0	0	0	0	0	0	0	0	0	0	0	0	0	0	no variation	arr(1-22)x2,(XN)x1
1000	non-CHD	41	24.1429	1	0	1	1	0	0	0	0	0	0	0	0	0	0	0	0	0	no variation	arr(1-22)x2,(XN)x1
1001	non-CHD	36	26.1429	3	1	1	1	0	0	0	0	1	0	0	1	0	0	0	0	0	1	Del(15q11.2)(0.52Mb)
1002	normal group	35	19.4286	3	1	1	1	0	0	0	0	0	0	0	0	0	0	0	0	0	no variation	arr(1-22)x2,(XN)x1
1003	normal group	35	23.1429	3	2	1	1	0	0	0	0	0	0	0	0	0	0	0	0	0	no variation	arr(1-22)x2,(XN)x1
1004	normal group	35	23.1429	3	2	1	1	0	0	0	0	0	0	0	0	0	0	0	0	0	no variation	arr(1-22)x2,(XN)x1
1005	non-CHD	30	24.1429	2	1	0	0	0	0	0	0	0	0	0	0	0	0	0	0	0	no variation	arr(1-22)x2,(XN)x1
1006	normal group	36	20.4286	3	1	1	1	0	0	0	0	0	0	0	0	0	0	0	0	0	no variation	arr(1-22)x2,(XN)x1
1007	normal group	40	20.4286	1	0	1	1	0	0	0	0	0	0	0	0	0	0	0	0	0	no variation	arr(1-22)x2,(XN)x1
1008	non-CHD	29	23.5714	3	0	0	0	0	0	0	0	0	0	0	0	0	0	0	0	0	no variation	arr(1-22)x2,(XN)x1
1009	normal group	32	20.4286	3	1	0	0	0	0	0	0	0	0	0	0	0	0	0	0	0	no variation	arr(1-22)x2,(XN)x1
1010	normal group	24	18.2857	3	1	0	0	0	0	0	0	0	0	0	0	0	0	0	0	0	no variation	arr(1-22)x2,(XN)x1
1011	normal group	30	19.5714	3	2	0	0	0	0	0	0	0	0	0	1	1	0	0	0	0	3	3p13p11.1(71331911_90485635)x2 hmz， 3q11.1q13.32(93558926_118057337)x2 hmz， 3q22.1q25.33(131788366_159488492)x2 hmz， 4q27q31.21(121879847_146697205)x2 hmz， 7p21.3p21.1(8628491_20366528)x2 hmz， 7q11.22q21.11(67854806_82532243)x2 hmz
1012	normal group	42	21.8571	3	2	1	1	0	1	0	1	0	0	0	0	0	0	0	0	1	no variation	arr(X)x3
1013	normal group	31	17.1429	2	1	1	0	1	0	0	0	0	0	0	0	0	0	0	0	0	no variation	arr(1-22)x2,(XN)x1
1014	non-CHD	25	19.7143	2	1	0	0	0	0	0	0	0	0	0	0	0	0	0	0	0	no variation	arr(1-22)x2,(XN)x1
1015	non-CHD	33	22.7143	2	1	0	0	0	0	0	0	0	0	0	0	0	0	0	0	0	no variation	arr(1-22)x2,(XN)x1
1016	normal group	42	19.7143	2	1	1	1	0	0	0	0	0	0	0	0	0	0	0	0	0	no variation	arr(1-22)x2,(XN)x1
1017	normal group	34	20.8571	2	1	0	0	0	0	0	0	0	0	0	0	0	0	0	0	0	no variation	arr(1-22)x2,(XN)x1
1018	normal group	30	21.2857	3	2	1	0	1	0	0	0	0	0	0	0	0	0	0	0	0	no variation	arr(1-22)x2,(XN)x1
1019	non-CHD	27	26.4286	3	1	0	0	0	0	0	0	0	0	0	0	1	0	0	0	0	3	5p15.33p14.3(4452737_19788595)x2 hmz
1020	non-CHD	32	19.8571	1	0	0	0	0	0	0	0	0	0	0	0	0	0	0	0	0	no variation	arr(1-22)x2,(XN)x1
1021	non-CHD	33	26.8571	2	0	0	0	0	0	0	0	0	0	0	0	0	0	0	0	0	no variation	arr(1-22)x2,(XN)x1
1022	normal group	35	20.4286	1	0	1	1	0	0	0	0	0	0	0	0	0	0	0	0	0	no variation	arr(1-22)x2,(XN)x1
1023	non-CHD	31	24.8571	1	0	0	0	0	0	0	0	1	0	0	1	0	0	0	0	0	3	Dup(15q11.2q13.1)(5.612Mb)
1024	normal group	39	20.2857	3	1	1	1	0	0	0	0	0	0	0	0	0	0	0	0	0	no variation	arr(1-22)x2,(XN)x1
1025	non-CHD	30	24.8571	2	0	0	0	0	0	0	0	0	0	0	0	0	0	0	0	0	no variation	arr(1-22)x2,(XN)x1
1026	isolated CHD	31	19.7143	3	1	1	0	1	0	0	0	0	0	0	0	0	0	0	0	0	no variation	arr(1-22)x2,(XN)x1
1027	normal group	35	19.4286	3	1	1	1	0	0	0	0	0	0	0	0	0	0	0	0	0	no variation	arr(1-22)x2,(XN)x1
1028	normal group	35	19.4286	3	1	1	1	0	0	0	0	0	0	0	0	0	0	0	0	0	no variation	arr(1-22)x2,(XN)x1
1029	normal group	39	18.4286	3	1	1	1	0	0	0	0	0	0	0	0	0	0	0	0	0	no variation	arr(1-22)x2,(XN)x1
1030	normal group	33	19.1429	3	1	1	0	0	1	0	1	0	0	0	0	0	1	0	0	0	no variation	arr(21)x3
1031	non-CHD	32	25.2857	3	1	0	0	0	0	0	0	0	0	0	0	1	0	0	0	0	2	Del(1q21.2)(1.129Mb)
1032	non-CHD	31	18.1429	1	0	0	0	0	0	0	0	1	0	0	1	0	0	0	0	0	2	Dup(1q21.1q21.2)(2.536Mb)
1033	non-CHD	32	28.8571	1	0	0	0	0	0	0	0	0	0	0	0	0	0	0	0	0	no variation	arr(1-22)x2,(XN)x1
1034	normal group	19	20.4286	2	0	1	0	1	0	0	0	0	0	0	0	0	0	0	0	0	no variation	arr(1-22)x2,(XN)x1
1035	normal group	36	24.4286	3	1	1	1	0	1	0	0	0	0	0	0	0	0	0	0	0	no variation	arr(1-22)x2,(XN)x1
1036	normal group	36	21.1429	1	0	1	1	0	0	0	0	0	0	0	0	0	0	0	0	0	no variation	arr(1-22)x2,(XN)x1
1037	non-CHD	26	30.7143	2	1	0	0	0	0	0	0	0	0	0	0	0	0	0	0	0	no variation	arr(1-22)x2,(XN)x1
1038	normal group	27	19.4286	1	0	0	0	0	0	0	0	0	0	0	0	0	0	0	0	0	no variation	arr(1-22)x2,(XN)x1
1039	normal group	32	18.4286	3	1	0	0	0	0	0	0	0	0	0	0	0	0	0	0	0	no variation	arr(1-22)x2,(XN)x1
1040	non-CHD	30	23.2857	3	1	1	0	1	0	0	0	0	0	0	0	0	0	0	0	0	no variation	arr(1-22)x2,(XN)x1
1041	normal group	28	18.2857	1	0	0	0	0	0	0	0	0	0	0	0	0	0	0	0	0	no variation	arr(1-22)x2,(XN)x1
1042	non-CHD	25	18.5714	1	0	0	0	0	0	0	0	0	0	0	0	0	0	0	0	0	no variation	arr(1-22)x2,(XN)x1
1043	non-CHD	27	28.7143	1	0	0	0	0	0	0	0	0	0	0	0	0	0	0	0	0	no variation	arr(1-22)x2,(XN)x1
1044	non-CHD	44	26.8571	3	2	1	1	0	0	0	0	0	0	0	0	0	0	0	0	0	no variation	arr(1-22)x2,(XN)x1
1045	normal group	31	21.4286	2	1	0	0	0	0	0	0	0	0	0	0	0	0	0	0	0	no variation	arr(1-22)x2,(XN)x1
1046	normal group	39	18.5714	2	1	1	1	0	0	0	0	0	0	0	0	0	0	0	0	0	no variation	arr(1-22)x2,(XN)x1
1047	non-CHD	43	20.1429	2	1	1	1	0	0	0	1	0	0	0	0	0	1	0	0	0	no variation	arr(21)×3
1048	normal group	42	19.5714	2	0	1	1	0	0	0	1	0	0	0	0	0	1	0	0	0	no variation	arr(21)×3
1049	normal group	31	18.7143	3	1	0	0	0	0	0	0	0	0	0	0	0	0	0	0	0	no variation	arr(1-22)x2,(XN)x1
1050	non-CHD	24	23.4286	1	0	0	0	0	0	0	0	0	0	0	0	0	0	0	0	0	no variation	arr(1-22)x2,(XN)x1
1051	normal group	37	18.7143	3	0	1	1	0	0	0	0	0	0	0	0	0	0	0	0	0	no variation	arr(1-22)x2,(XN)x1
1052	non-CHD	35	28.1429	3	1	1	1	0	0	0	0	0	0	0	0	0	0	0	0	0	no variation	arr(1-22)x2,(XN)x1
1053	normal group	25	19.1429	1	0	0	0	0	0	0	0	0	0	0	0	0	0	0	0	0	no variation	arr(1-22)x2,(XN)x1
1054	normal group	40	19.4286	3	1	1	1	0	0	0	0	0	0	0	0	0	0	0	0	0	no variation	arr(1-22)x2,(XN)x1
1055	normal group	25	19.8571	3	0	0	0	0	0	0	0	0	0	0	0	0	0	0	0	0	no variation	arr(1-22)x2,(XN)x1
1056	normal group	26	23.2857	2	1	0	0	0	0	0	0	0	0	0	0	0	0	0	0	0	no variation	arr(1-22)x2,(XN)x1
1057	non-CHD	31	22.7143	3	1	0	0	0	0	0	0	0	0	0	0	0	0	0	0	0	no variation	arr(1-22)x2,(XN)x1
1058	normal group	29	20.2857	1	0	0	0	0	0	0	0	0	0	0	0	0	0	0	0	0	no variation	arr(1-22)x2,(XN)x1
1059	non-CHD	22	19.1429	1	0	0	0	0	0	0	1	0	0	0	0	0	1	0	0	0	no variation	arr(21)×3
1060	normal group	38	18.5714	2	1	1	1	0	0	0	0	0	0	0	0	1	0	0	0	0	3	12q14.1q21.2(59470536_78517266)x2 hmz， 13q31.1q32.1(83930738_95617339)x2 hmz
1061	normal group	31	19.4286	2	1	0	0	0	0	0	0	0	0	0	0	0	0	0	0	0	no variation	arr(1-22)x2,(XN)x1
1062	non-isolated CHD	42	28.5714	3	3	1	1	0	0	0	0	0	0	0	0	0	0	0	0	0	no variation	arr(1-22)x2,(XN)x1
1063	normal group	22	20.5714	1	0	1	0	0	1	0	1	0	0	0	0	0	0	0	0	1	no variation	arr(X)x2,(Y)x1
1064	normal group	35	18.4286	3	0	1	1	1	0	0	0	0	0	0	0	0	0	0	0	0	no variation	arr(1-22)x2,(XN)x1
1065	non-CHD	34	22.4286	3	1	0	0	0	0	0	0	0	0	0	0	0	0	0	0	0	no variation	arr(1-22)x2,(XN)x1
1066	normal group	33	18.5714	3	3	0	0	0	0	0	0	0	0	0	0	0	0	0	0	0	no variation	arr(1-22)x2,(XN)x1
1067	non-CHD	28	18.5714	1	0	0	0	0	0	0	0	0	0	0	0	0	0	0	0	0	no variation	arr(1-22)x2,(XN)x1
1068	normal group	34	20.1429	2	1	0	0	0	0	0	1	0	0	0	0	0	1	0	0	0	no variation	arr(21)x3
1069	normal group	26	19.4286	3	1	0	0	0	0	0	0	0	0	0	0	0	0	0	0	0	no variation	arr(1-22)x2,(XN)x1
1070	normal group	30	19.2857	1	0	1	0	0	1	0	0	0	0	0	0	0	0	0	0	0	no variation	arr(1-22)x2,(XN)x1
1071	normal group	26	19.7143	1	0	0	0	0	0	0	0	0	0	0	0	0	0	0	0	0	no variation	arr(1-22)x2,(XN)x1
1072	normal group	23	22.1429	1	0	0	0	0	0	0	0	0	0	0	0	1	0	0	0	0	3	11q14.1q21(79902557_97058917)x2 hmz
1073	non-CHD	31	20.1429	3	3	0	0	0	0	0	0	0	0	0	0	0	0	0	0	0	no variation	arr(1-22)x2,(XN)x1
1074	normal group	34	19.4286	2	1	0	0	0	0	0	0	0	0	0	0	0	0	0	0	0	no variation	arr(1-22)x2,(XN)x1
1075	normal group	21	18.7143	1	0	0	0	0	0	0	0	0	0	0	0	1	0	0	0	0	2	2q33.1q35(202521824_216555955)x2 hmz， 3q25.1q28(149899896_190219965)x2 hmz
1076	normal group	29	18.8571	2	1	0	0	0	0	0	0	0	0	0	0	1	0	0	0	0	2	5q31.3q33.2(140925362_155629710)x2 hmz， 16p13.11p12.1(15986239_26957696)x2 hmz
1077	non-CHD	33	24.7143	2	1	0	0	0	0	0	0	0	0	0	0	0	0	0	0	0	no variation	arr(1-22)x2,(XN)x1
1078	normal group	30	19.1429	3	0	1	0	1	0	0	0	0	0	0	0	0	0	0	0	0	no variation	arr(1-22)x2,(XN)x1
1079	non-CHD	28	18.2857	1	0	0	0	0	0	0	0	0	0	0	0	0	0	0	0	0	no variation	arr(1-22)x2,(XN)x1
1080	non-CHD	34	20.2857	2	0	0	0	0	0	0	0	0	0	0	0	0	0	0	0	0	no variation	arr(1-22)x2,(XN)x1
1081	normal group	36	20.1429	2	1	1	1	0	0	0	0	0	0	0	0	0	0	0	0	0	no variation	arr(1-22)x2,(XN)x1
1082	non-CHD	39	23.7143	1	0	1	1	0	0	0	0	0	0	0	0	0	0	0	0	0	no variation	arr(1-22)x2,(XN)x1
1083	non-CHD	25	25.8571	2	1	0	0	0	0	0	0	0	0	0	0	1	0	0	0	0	2	10q11.21q21.1(42490963_54175474)x2 hmz
1084	normal group	33	21.1429	3	1	1	0	0	1	0	0	0	0	0	0	0	0	0	0	0	no variation	arr(1-22)x2,(XN)x1
1085	normal group	41	20.4286	3	2	1	1	0	0	0	0	0	0	0	0	0	0	0	0	0	no variation	arr(1-22)x2,(XN)x1
1086	normal group	26	20.8571	1	0	1	0	0	1	0	0	0	0	0	0	0	0	0	0	0	no variation	arr(1-22)x2,(XN)x1
1087	non-CHD	25	19.4286	1	0	0	0	0	0	0	0	0	0	0	0	0	0	0	0	0	no variation	arr(1-22)x2,(XN)x1
1088	non-CHD	36	20.2857	3	1	1	1	0	0	0	0	0	0	0	1	1	0	0	0	0	3	14q31.1q32.12(80867397_92299237)x2 hmz
1089	normal group	20	21.1429	1	0	0	0	0	0	0	0	0	0	0	0	0	0	0	0	0	no variation	arr(1-22)x2,(XN)x1
1090	normal group	26	18.7143	2	1	0	0	0	0	0	0	0	0	0	0	1	0	0	0	0	3	3q24q26.31(145226444_173188771)x2 hmz
1091	normal group	23	21.2857	1	0	0	0	0	0	0	0	0	0	0	0	0	0	0	0	0	no variation	arr(1-22)x2,(XN)x1
1092	normal group	35	19.5714	2	1	1	1	0	0	0	0	0	0	0	0	0	0	0	0	0	no variation	arr(1-22)x2,(XN)x1
1093	non-CHD	30	24.4286	3	1	0	0	0	0	0	0	0	0	0	0	0	0	0	0	0	no variation	arr(1-22)x2,(XN)x1
1094	normal group	21	28.2857	1	0	0	0	0	0	0	0	0	0	0	0	0	0	0	0	0	no variation	arr(1-22)x2,(XN)x1
1095	normal group	33	29.5714	3	2	1	0	0	1	0	0	0	0	0	0	1	0	0	0	0	3	Dup(Xq21.32q22.1)(7.19Mb)
1096	non-CHD	32	24.8571	3	1	0	0	0	0	0	0	0	0	0	0	0	0	0	0	0	no variation	arr(1-22)x2,(XN)x1
1097	normal group	37	19.2857	3	1	1	1	0	1	0	0	0	0	0	0	0	0	0	0	0	no variation	arr(1-22)x2,(XN)x1
1098	normal group	40	21.5714	2	1	1	1	0	1	0	1	0	0	0	0	0	1	0	0	0	no variation	arr(21)×3
1099	isolated CHD	36	23.4286	2	0	1	1	0	0	0	0	0	0	0	0	0	0	0	0	0	no variation	arr(1-22)x2,(XN)x1
1100	non-CHD	28	27.4286	1	0	0	0	0	0	0	0	0	0	0	0	1	0	0	0	0	2	Dup(5p14.3p14.2)(2.11Mb)
1101	non-CHD	33	25.4286	3	1	0	0	0	0	0	0	0	0	0	0	0	0	0	0	0	no variation	arr(1-22)x2,(XN)x1
1102	normal group	32	19.4286	2	1	0	0	0	0	0	0	0	0	0	0	0	0	0	0	0	no variation	arr(1-22)x2,(XN)x1
1103	normal group	30	19.8571	3	1	1	0	0	1	0	0	0	0	0	0	0	0	0	0	0	no variation	arr(1-22)x2,(XN)x1
1104	isolated CHD	34	24.5714	2	1	0	0	0	0	0	0	0	0	0	0	0	0	0	0	0	no variation	arr(1-22)x2,(XN)x1
1105	normal group	34	21.2857	3	0	1	0	1	0	0	0	0	0	0	0	1	0	0	0	0	3	3q13.2q22.2(112253756_134562095)x2 hmz
1106	normal group	27	25.4286	2	1	0	0	0	0	0	0	0	0	0	0	0	0	0	0	0	no variation	arr(1-22)x2,(XN)x1
1107	normal group	27	25.4286	2	1	1	0	0	1	0	0	0	0	0	0	1	0	0	0	0	3	4q21.23q28.3(84143793_137954055)x2 hmz， 6q14.1q21(76723697_106884592)x2 hmz， 7p14.1p12.1(38377925_51112813)x2 hmz， 8q21.13q22.3(81569563_102484063)x2 hmz， 8q24.12q24.3(121570655_146292734)x2 hmz，
1108	normal group	39	19.5714	3	1	1	1	0	0	0	0	0	0	0	0	0	0	0	0	0	no variation	arr(1-22)x2,(XN)x1
1109	non-CHD	34	27.4286	3	1	0	0	0	0	0	0	0	0	0	0	0	0	0	0	0	no variation	arr(1-22)x2,(XN)x1
1110	normal group	32	23.4286	3	2	0	0	0	0	0	0	0	0	0	0	0	0	0	0	0	no variation	arr(1-22)x2,(XN)x1
1111	normal group	37	23.2857	2	1	1	1	0	1	0	0	0	0	0	0	0	0	0	0	0	no variation	arr(1-22)x2,(XN)x1
1112	normal group	30	18.5714	3	1	0	0	0	0	0	0	0	0	0	0	0	0	0	0	0	no variation	arr(1-22)x2,(XN)x1
1113	non-CHD	38	19.5714	2	1	1	1	0	0	0	0	0	0	0	0	0	0	0	0	0	no variation	arr(1-22)x2,(XN)x1
1114	non-CHD	40	31.1429	3	2	1	1	0	0	0	0	0	0	0	0	0	0	0	0	0	no variation	arr(1-22)x2,(XN)x1
1115	non-CHD	32	22.1429	3	1	0	0	0	0	0	0	0	0	0	0	0	0	0	0	0	no variation	arr(1-22)x2,(XN)x1
1116	non-CHD	30	20.4286	3	1	0	0	0	0	0	0	0	0	0	0	1	0	0	0	0	2	1q41q42.2(218742744_233638105)x2 hmz
1117	non-CHD	25	24.2857	1	0	0	0	0	0	0	0	0	0	0	0	0	0	0	0	0	no variation	arr(1-22)x2,(XN)x1
1118	normal group	27	19.2857	2	1	0	0	0	0	0	0	0	0	0	0	0	0	0	0	0	no variation	arr(1-22)x2,(XN)x1
1119	normal group	26	18.8571	3	1	0	0	0	0	0	0	0	0	0	0	0	0	0	0	0	no variation	arr(1-22)x2,(XN)x1
1120	non-CHD	26	23.1429	3	0	0	0	0	0	0	0	0	0	0	0	0	0	0	0	0	no variation	arr(1-22)x2,(XN)x1
1121	normal group	26	18.5714	2	0	0	0	0	0	0	0	0	0	0	0	0	0	0	0	0	no variation	arr(1-22)x2,(XN)x1
1122	normal group	33	18.8571	3	2	1	0	1	0	0	0	0	0	0	0	0	0	0	0	0	no variation	arr(1-22)x2,(XN)x1
1123	normal group	27	18.5714	3	2	1	0	1	0	0	0	0	0	0	0	1	0	0	0	0	3	2p23.3p21(25727910_41802979)x2 hmz 16q21q23.1(57575397_76325856)x2 hmz
1124	non-CHD	34	18.2857	2	1	0	0	0	0	0	0	0	0	0	0	0	0	0	0	0	no variation	arr(1-22)x2,(XN)x1
1125	normal group	29	18.7143	2	1	1	0	1	0	0	0	0	0	0	0	0	0	0	0	0	no variation	arr(1-22)x2,(XN)x1
1126	normal group	34	22.8571	3	2	1	0	1	0	0	0	0	0	0	0	0	0	0	0	0	no variation	arr(1-22)x2,(XN)x1
1127	normal group	34	19.4286	2	0	0	0	0	0	0	0	0	0	0	0	0	0	0	0	0	no variation	arr(1-22)x2,(XN)x1
1128	normal group	35	19.7143	2	0	1	1	0	1	0	1	0	0	0	0	0	0	0	0	1	no variation	arr(X)x1,(Y)x2
1129	normal group	34	20.2857	1	0	1	0	0	0	1	0	0	0	0	0	0	0	0	0	0	no variation	arr(1-22)x2,(XN)x1
1130	non-CHD	25	17.7143	3	2	0	0	0	0	0	0	0	0	0	0	1	0	0	0	0	2	Dup(2p16.1p15)(1.82Mb)
1131	normal group	23	19.2857	1	0	0	0	0	0	0	0	0	0	0	0	0	0	0	0	0	no variation	arr(1-22)x2,(XN)x1
1132	normal group	24	23.4286	1	0	0	0	0	0	0	0	0	0	0	0	0	0	0	0	0	no variation	arr(1-22)x2,(XN)x1
1133	normal group	36	19.4286	3	1	1	1	0	1	0	1	0	0	0	0	0	1	0	0	0	no variation	arr(21)x3
1134	normal group	35	19.4286	2	1	1	1	0	0	0	1	0	0	0	0	0	1	0	0	0	no variation	arr(21)×3
1135	normal group	35	21.2857	1	0	1	1	0	0	0	0	0	0	0	0	0	0	0	0	0	no variation	arr(1-22)x2,(XN)x1
1136	normal group	38	21.1429	2	0	1	1	0	0	0	0	0	0	0	0	0	0	0	0	0	no variation	arr(1-22)x2,(XN)x1
1137	normal group	26	18.2857	2	0	0	0	0	0	0	0	0	0	0	0	0	0	0	0	0	no variation	arr(1-22)x2,(XN)x1
1138	non-CHD	26	24.4286	1	0	0	0	0	0	0	0	0	0	0	0	0	0	0	0	0	no variation	arr(1-22)x2,(XN)x1
1139	normal group	35	18.5714	2	1	1	1	0	0	0	0	0	0	0	0	0	0	0	0	0	no variation	arr(1-22)x2,(XN)x1
1140	normal group	39	21.4286	2	0	1	1	0	0	0	0	0	0	0	0	0	0	0	0	0	no variation	arr(1-22)x2,(XN)x1
1141	normal group	32	25.5714	3	2	1	0	0	1	0	0	0	0	0	0	1	0	0	0	0	2	Dup(21q22.3)(1.25Mb)
1142	normal group	32	21.4286	2	1	0	0	0	0	0	0	0	0	0	0	0	0	0	0	0	no variation	arr(1-22)x2,(XN)x1
1143	non-CHD	29	23.7143	3	1	0	0	0	0	0	0	0	0	0	0	0	0	0	0	0	no variation	arr(1-22)x2,(XN)x1
1144	normal group	34	18.1429	2	1	1	0	0	1	0	1	0	0	0	0	0	0	0	0	1	no variation	arr(X)x2,(Y)x1
1145	normal group	31	20.2857	1	0	0	0	0	0	0	0	0	0	0	0	0	0	0	0	0	no variation	arr(1-22)x2,(XN)x1
1146	non-CHD	22	25.2857	2	0	0	0	0	0	0	0	0	0	0	0	0	0	0	0	0	no variation	arr(1-22)x2,(XN)x1
1147	non-CHD	25	22.4286	2	1	0	0	0	0	0	0	0	0	0	0	0	0	0	0	0	no variation	arr(1-22)x2,(XN)x1
1148	normal group	33	20.4286	1	0	0	0	0	0	0	0	0	0	0	0	0	0	0	0	0	no variation	arr(1-22)x2,(XN)x1
1149	non-CHD	28	23.4286	2	1	0	0	0	0	0	0	0	0	0	0	0	0	0	0	0	no variation	arr(1-22)x2,(XN)x1
1150	normal group	41	21.5714	3	2	1	1	0	1	0	0	0	0	0	0	0	0	0	0	0	no variation	arr(1-22)x2,(XN)x1
1151	normal group	27	19.1429	2	1	0	0	0	0	0	0	0	0	0	1	1	0	0	0	0	3	2p15p12(62463123_75563204)x2 hmz 5q23.2q32(123637299_146561416)x2 hmz, 5q33.3q35.1(158801220_170239112)x2 hmz, 7p22.1p21.2(6131169_16271535)x2 hmz, 8q11.1q12.1(46919157_59930555)x2 hmz, 10p15.3p12.33(135331_17634637)x2 hmz, 12q13.2q24.33(55945119_131833210)x2 hmz, 14q24.3q32.11(75089095_89855692)x2 hmz, 17q12q21.31(32742415_44058861)x2 hmz
1152	isolated CHD	24	26.7143	2	1	0	0	0	0	0	0	0	0	0	0	0	0	0	0	0	no variation	arr(1-22)x2,(XN)x1
1153	non-CHD	28	25.7143	2	0	0	0	0	0	0	0	0	0	0	0	0	0	0	0	0	no variation	arr(1-22)x2,(XN)x1
1154	non-CHD	30	27.7143	1	0	0	0	0	0	0	0	0	0	0	0	0	0	0	0	0	no variation	arr(1-22)x2,(XN)x1
1155	non-CHD	34	19.4286	3	1	0	0	0	0	0	0	0	0	0	0	0	0	0	0	0	no variation	arr(1-22)x2,(XN)x1
1156	non-CHD	36	25.7143	3	2	1	1	0	0	0	0	0	0	0	0	0	0	0	0	0	no variation	arr(1-22)x2,(XN)x1
1157	non-CHD	36	20.7143	3	2	1	1	0	0	0	0	0	0	0	0	0	0	0	0	0	no variation	arr(1-22)x2,(XN)x1
1158	non-CHD	25	29.5714	3	1	0	0	0	0	0	0	0	0	0	0	0	0	0	0	0	no variation	arr(1-22)x2,(XN)x1
1159	normal group	36	19.8571	2	1	1	1	0	0	0	0	0	0	0	0	0	0	0	0	0	no variation	arr(1-22)x2,(XN)x1
1160	normal group	32	20.4286	2	0	1	0	1	0	0	1	0	0	0	0	0	1	0	0	0	no variation	arr(21)×3
1161	normal group	31	27.5714	2	1	0	0	0	0	0	0	0	0	0	0	0	0	0	0	0	no variation	arr(1-22)x2,(XN)x1
1162	normal group	33	20.7143	3	2	0	0	0	0	0	0	0	0	0	0	0	0	0	0	0	no variation	arr(1-22)x2,(XN)x1
1163	normal group	29	22.4286	3	1	0	0	0	0	0	0	0	0	0	0	0	0	0	0	0	no variation	arr(1-22)x2,(XN)x1
1164	normal group	44	20.5714	2	1	1	1	0	0	0	0	0	0	0	0	0	0	0	0	0	no variation	arr(1-22)x2,(XN)x1
1165	normal group	22	18.8571	2	1	0	0	0	0	0	0	0	0	0	0	0	0	0	0	0	no variation	arr(1-22)x2,(XN)x1
1166	normal group	38	18.5714	1	0	1	1	0	0	0	0	0	0	0	0	0	0	0	0	0	no variation	arr(1-22)x2,(XN)x1
1167	normal group	35	22.1429	3	3	1	1	0	1	0	1	0	0	0	1	0	0	0	0	1	3	arr(X)x2,(Y)x1, 2p22.2p16.2(37494336_53856928)x2 hmz, 6p21.2p11.1(36839311_58726706)x2 hmz, 16p13.3p12.3(7737005_19302326)x2 hmz
1168	normal group	29	19.4286	2	1	0	0	0	0	0	0	0	0	0	0	0	0	0	0	0	no variation	arr(1-22)x2,(XN)x1
1169	normal group	38	18.4286	3	2	1	1	0	1	0	1	0	0	0	0	0	0	0	0	1	no variation	arr(X)×3
1170	normal group	26	17.7143	2	1	0	0	0	0	0	0	0	0	0	0	0	0	0	0	0	no variation	arr(1-22)x2,(XN)x1
1171	normal group	33	18.2857	3	2	0	0	0	0	0	0	0	0	0	0	1	0	0	0	0	2	4p16.1p15.1(8002391_32780816)x2 hmz， 4q12q21.1(56595622_77653298)x2 hmz
1172	normal group	34	18.2857	3	1	1	0	1	0	0	0	0	0	0	0	0	0	0	0	0	no variation	arr(1-22)x2,(XN)x1
1173	non-CHD	25	23.8571	1	0	0	0	0	0	0	0	0	0	0	0	0	0	0	0	0	no variation	arr(1-22)x2,(XN)x1
1174	normal group	31	19.4286	3	2	0	0	0	0	0	0	0	0	0	0	0	0	0	0	0	no variation	arr(1-22)x2,(XN)x1
1175	normal group	28	19.7143	2	1	0	0	0	0	0	0	0	0	0	1	0	0	0	0	0	3	14q21.1q22.1(39547514_51973660)x2 hmz
1176	normal group	31	19.8571	3	1	0	0	0	0	0	0	0	0	0	0	0	0	0	0	0	no variation	arr(1-22)x2,(XN)x1
1177	non-CHD	29	22.8571	1	0	0	0	0	0	0	0	0	0	0	0	0	0	0	0	0	no variation	arr(1-22)x2,(XN)x1
1178	non-CHD	33	22.4286	3	1	0	0	0	0	0	0	0	0	0	0	0	0	0	0	0	no variation	arr(1-22)x2,(XN)x1
1179	normal group	29	19.1429	2	1	0	0	0	0	0	0	0	0	0	0	0	0	0	0	0	no variation	arr(1-22)x2,(XN)x1
1180	normal group	34	24.4286	3	2	0	0	0	0	0	0	0	0	0	0	1	0	0	0	0	2	4p14p11(37232282_49063479)x2 hmz
1181	non-CHD	34	28.4286	3	1	0	0	0	0	0	0	0	0	0	0	0	0	0	0	0	no variation	arr(1-22)x2,(XN)x1
1182	normal group	29	20.4286	3	2	0	0	0	0	0	0	0	0	0	0	0	0	0	0	0	no variation	arr(1-22)x2,(XN)x1
1183	normal group	32	19.4286	2	1	0	0	0	0	0	0	0	0	0	0	0	0	0	0	0	no variation	arr(1-22)x2,(XN)x1
1184	normal group	40	19.2857	3	2	1	1	0	1	0	0	0	0	0	0	0	0	0	0	0	no variation	arr(1-22)x2,(XN)x1
1185	normal group	36	19.2857	2	0	1	1	1	0	0	0	0	0	0	0	0	0	0	0	0	no variation	arr(1-22)x2,(XN)x1
1186	non-CHD	34	20.5714	1	0	0	0	0	0	0	0	0	0	0	0	0	0	0	0	0	no variation	arr(1-22)x2,(XN)x1
1187	normal group	39	23.1429	2	1	1	1	0	0	0	0	0	0	0	0	0	0	0	0	0	no variation	arr(1-22)x2,(XN)x1
1188	non-CHD	22	30.7143	1	0	0	0	0	0	0	0	0	0	0	0	0	0	0	0	0	no variation	arr(1-22)x2,(XN)x1
1189	non-CHD	29	19.4286	2	1	0	0	0	0	0	0	0	0	0	0	0	0	0	0	0	no variation	arr(1-22)x2,(XN)x1
1190	normal group	36	20.5714	2	1	1	1	0	0	0	0	0	0	0	0	0	0	0	0	0	no variation	arr(1-22)x2,(XN)x1
1191	normal group	26	19.7143	1	0	1	0	0	1	0	0	0	0	0	0	0	0	0	0	0	no variation	arr(1-22)x2,(XN)x1
1192	normal group	38	18.1429	3	2	1	1	0	0	0	0	0	0	0	0	1	0	0	0	0	3	Xp21.1p11.1(32313490_58227320)x2 hmz， 3p24.1p14.3(26775645_55941438)x2 hmz
1193	normal group	33	19.4286	3	1	0	0	0	0	0	0	0	0	0	0	1	0	0	0	0	2	2p24.3p22.3(12243960-33590861)x2 hmz， 9p24.3p13.1(1798805-38771831)x2 hmz， 11q13.4q23.2(74655606-113004955)x2 hmz
1194	normal group	30	18.8571	1	0	1	0	0	1	0	0	0	0	0	0	0	0	0	0	0	no variation	arr(1-22)x2,(XN)x1
1195	non-CHD	27	30.4286	1	0	0	0	0	0	0	0	0	0	0	0	0	0	0	0	0	no variation	arr(1-22)x2,(XN)x1
1196	normal group	35	19.5714	3	2	1	1	1	0	0	0	0	0	0	0	0	0	0	0	0	no variation	arr(1-22)x2,(XN)x1
1197	normal group	27	19.2857	3	0	1	0	0	1	0	0	0	0	0	0	0	0	0	0	0	no variation	arr(1-22)x2,(XN)x1
1198	non-CHD	24	20.5714	1	0	0	0	0	0	0	0	0	0	0	0	0	0	0	0	0	no variation	arr(1-22)x2,(XN)x1
1199	normal group	27	18.5714	1	0	0	0	0	0	0	0	0	0	0	0	0	0	0	0	0	no variation	arr(1-22)x2,(XN)x1
1200	normal group	31	20.5714	3	0	1	0	1	0	1	0	0	0	0	0	0	0	0	0	0	no variation	arr(1-22)x2,(XN)x1
1201	non-isolated CHD	43	19.8571	3	1	1	1	0	0	0	1	0	0	0	0	0	0	1	0	0	no variation	arr(18)x3
1202	non-isolated CHD	36	23.8571	3	1	1	1	0	0	0	0	0	0	0	0	0	0	0	0	0	no variation	arr(1-22)x2,(XN)x1
1203	non-CHD	40	20.4286	2	1	1	1	0	0	0	0	0	0	0	0	0	0	0	0	0	no variation	arr(1-22)x2,(XN)x1
1204	normal group	30	20.4286	3	1	1	0	1	0	0	0	0	0	0	0	0	0	0	0	0	no variation	arr(1-22)x2,(XN)x1
1205	isolated CHD	29	25.2857	1	0	0	0	0	0	0	0	0	0	0	0	0	0	0	0	0	no variation	arr(1-22)x2,(XN)x1
1206	normal group	41	18.4286	2	1	1	1	0	0	0	0	0	0	0	0	0	0	0	0	0	no variation	arr(1-22)x2,(XN)x1
1207	normal group	37	23.4286	3	2	1	1	0	0	0	0	0	0	0	0	0	0	0	0	0	no variation	arr(1-22)x2,(XN)x1
1208	normal group	37	18.7143	3	1	1	1	0	0	0	0	0	0	0	0	0	0	0	0	0	no variation	arr(1-22)x2,(XN)x1
1209	normal group	37	21.1429	3	1	1	1	1	0	0	0	0	0	0	0	0	0	0	0	0	no variation	arr(1-22)x2,(XN)x1
1210	normal group	29	19.1429	1	0	1	0	0	1	0	0	0	0	0	0	0	0	0	0	0	no variation	arr(1-22)x2,(XN)x1
1211	non-CHD	30	18.7143	2	1	0	0	0	0	0	0	0	0	0	0	0	0	0	0	0	no variation	arr(1-22)x2,(XN)x1
1212	normal group	27	19.1429	1	0	0	0	0	0	0	0	0	0	0	0	0	0	0	0	0	no variation	arr(1-22)x2,(XN)x1
1213	non-CHD	33	27.7143	3	1	0	0	0	0	0	0	0	0	0	0	0	0	0	0	0	no variation	arr(1-22)x2,(XN)x1
1214	non-CHD	34	25.4286	1	0	0	0	0	0	0	0	0	0	0	0	0	0	0	0	0	no variation	arr(1-22)x2,(XN)x1
1215	non-CHD	28	20.5714	3	2	0	0	0	0	0	0	0	0	0	0	0	0	0	0	0	no variation	arr(1-22)x2,(XN)x1
1216	normal group	32	20.5714	3	1	1	0	0	1	0	0	0	0	0	0	0	0	0	0	0	no variation	arr(1-22)x2,(XN)x1
1217	non-CHD	35	25.5714	3	1	1	1	0	0	0	0	1	0	0	1	0	0	0	0	0	1	Del(15q11.2)(0.421Mb)
1218	non-CHD	21	24.5714	1	0	0	0	0	0	0	0	0	0	0	0	1	0	0	0	0	3	8q24.13q24.22(123574070_135747486)x2 hmz
1219	normal group	34	19.8571	2	0	1	0	0	1	0	1	0	0	0	0	0	1	0	0	0	no variation	arr(21)x3
1220	normal group	25	23.1429	1	0	1	0	0	1	0	0	0	0	0	0	0	0	0	0	0	no variation	arr(1-22)x2,(XN)x1
1221	normal group	31	18.7143	3	2	0	0	0	0	0	0	0	0	0	0	0	0	0	0	0	no variation	arr(1-22)x2,(XN)x1
1222	non-CHD	27	28.5714	3	1	0	0	0	0	0	0	0	0	0	0	0	0	0	0	0	no variation	arr(1-22)x2,(XN)x1
1223	non-CHD	34	27.1429	2	1	0	0	0	0	0	0	0	0	0	0	0	0	0	0	0	no variation	arr(1-22)x2,(XN)x1
1224	non-CHD	30	23.2857	2	0	0	0	0	0	0	0	0	0	0	0	0	0	0	0	0	no variation	arr(1-22)x2,(XN)x1
1225	normal group	33	19.7143	3	2	0	0	0	0	0	0	0	0	0	0	0	0	0	0	0	no variation	arr(1-22)x2,(XN)x1
1226	normal group	32	20.5714	1	0	0	0	0	0	0	0	0	0	0	0	0	0	0	0	0	no variation	arr(1-22)x2,(XN)x1
1227	non-CHD	26	24.4286	1	0	0	0	0	0	0	0	0	0	0	0	0	0	0	0	0	no variation	arr(1-22)x2,(XN)x1
1228	isolated CHD	38	24.7143	3	1	1	1	0	0	0	0	0	0	0	0	0	0	0	0	0	no variation	arr(1-22)x2,(XN)x1
1229	non-CHD	25	25.5714	2	0	0	0	0	0	0	0	0	0	0	0	0	0	0	0	0	no variation	arr(1-22)x2,(XN)x1
1230	non-CHD	29	23.8571	3	1	0	0	0	0	0	0	0	0	0	0	0	0	0	0	0	no variation	arr(1-22)x2,(XN)x1
1231	non-CHD	25	29.5714	1	0	0	0	0	0	0	0	0	0	0	0	0	0	0	0	0	no variation	arr(1-22)x2,(XN)x1
1232	normal group	32	21.4286	2	1	0	0	0	0	0	0	0	0	0	0	0	0	0	0	0	no variation	arr(1-22)x2,(XN)x1
1233	normal group	28	18.5714	3	1	0	0	0	0	0	0	0	0	0	0	1	0	0	0	0	3	7q34q36.1(138723867_150021027)x2 hmz
1234	normal group	29	20.1429	3	0	0	0	0	0	0	0	0	0	0	0	0	0	0	0	0	no variation	arr(1-22)x2,(XN)x1
1235	normal group	31	20.8571	3	1	1	0	1	0	0	0	0	0	0	0	0	0	0	0	0	no variation	arr(1-22)x2,(XN)x1
1236	normal group	32	22.5714	1	0	1	0	0	1	0	0	0	0	0	0	0	0	0	0	0	no variation	arr(1-22)x2,(XN)x1
1237	normal group	26	18.4286	2	0	1	0	1	0	0	0	0	0	0	0	0	0	0	0	0	no variation	arr(1-22)x2,(XN)x1
1238	normal group	39	20.8571	2	1	1	1	0	1	0	1	0	0	0	0	0	0	0	0	1	no variation	arr(X)x2,(Y)x1
1239	normal group	28	20.5714	1	0	0	0	0	0	0	0	0	0	0	0	0	0	0	0	0	no variation	arr(1-22)x2,(XN)x1
1240	normal group	33	20.4286	2	1	0	0	0	0	0	0	0	0	0	0	0	0	0	0	0	no variation	arr(1-22)x2,(XN)x1
1241	normal group	25	19.5714	2	0	1	0	0	1	0	1	0	0	0	0	0	0	0	0	1	no variation	arr(X)x2,(Y)x1
1242	normal group	34	20.8571	2	1	1	0	0	1	0	0	0	0	0	0	0	0	0	0	0	no variation	arr(1-22)x2,(XN)x1
1243	non-CHD	28	27.4286	1	0	0	0	0	0	0	0	0	0	0	0	0	0	0	0	0	no variation	arr(1-22)x2,(XN)x1
1244	normal group	25	18.5714	3	0	0	0	0	0	0	0	0	0	0	0	0	0	0	0	0	no variation	arr(1-22)x2,(XN)x1
1245	non-CHD	30	20.1429	2	0	0	0	0	0	0	0	0	0	0	0	0	0	0	0	0	no variation	arr(1-22)x2,(XN)x1
1246	normal group	36	20.1429	3	1	1	1	0	0	0	0	0	0	0	0	0	0	0	0	0	no variation	arr(1-22)x2,(XN)x1
1247	normal group	38	27.7143	1	0	1	1	0	0	0	0	0	0	0	0	0	0	0	0	0	no variation	arr(1-22)x2,(XN)x1
1248	normal group	24	20.5714	2	0	0	0	0	0	0	0	1	0	0	1	0	0	0	0	0	1	Del(2p16.3)(0.399Mb)
1249	non-CHD	27	19.5714	1	0	0	0	0	0	0	0	0	0	0	0	0	0	0	0	0	no variation	arr(1-22)x2,(XN)x1
1250	normal group	31	28.5714	2	1	1	0	0	1	0	1	0	0	0	0	0	0	0	0	1	no variation	arr(X)x2,(Y)x1
1251	normal group	26	20.4286	1	0	0	0	0	0	0	0	0	0	0	0	0	0	0	0	0	no variation	arr(1-22)x2,(XN)x1
1252	non-CHD	29	23.1429	1	0	0	0	0	0	0	0	0	0	0	0	1	0	0	0	0	2	Dup(8p23.3p23.2)(1.34Mb)
1253	non-CHD	34	20.4286	2	1	0	0	0	0	0	0	0	0	0	0	0	0	0	0	0	no variation	arr(1-22)x2,(XN)x1
1254	non-CHD	34	20.4286	2	1	0	0	0	0	0	0	0	0	0	0	0	0	0	0	0	no variation	arr(1-22)x2,(XN)x1
1255	normal group	27	18.4286	1	0	0	0	0	0	0	0	0	0	0	0	1	0	0	0	0	3	1q32.1q42.2(203983991_231569691)x2 hmz， 2p24.2p23.1(18247113_30565600)x2 hmz, 12q24.21q24.33(114631402_133777562)x2 hm, 14q22.3q24.1(57434818_68131539)x2 hmz, 15q13.3q22.2(32134837_61174496)x2 hmz
1256	normal group	26	18.4286	1	0	0	0	0	0	0	0	0	0	0	0	1	0	0	0	0	2	Del(6p12.3)(1.01Mb)
1257	normal group	27	19.5714	2	1	0	0	0	0	0	0	0	0	0	0	0	0	0	0	0	no variation	arr(1-22)x2,(XN)x1
1258	normal group	33	19.8571	2	1	0	0	0	0	0	0	0	0	0	0	0	0	0	0	0	no variation	arr(1-22)x2,(XN)x1
1259	non-CHD	40	24.7143	2	0	1	1	0	0	0	0	0	0	0	0	0	0	0	0	0	no variation	arr(1-22)x2,(XN)x1
1260	normal group	29	19.2857	1	0	0	0	0	0	0	0	0	0	0	0	0	0	0	0	0	no variation	arr(1-22)x2,(XN)x1
1261	normal group	31	30.4286	2	0	1	0	0	1	0	0	0	0	0	0	0	0	0	0	0	no variation	arr(1-22)x2,(XN)x1
1262	non-CHD	26	27.8571	1	0	0	0	0	0	0	0	0	0	0	0	0	0	0	0	0	no variation	arr(1-22)x2,(XN)x1
1263	normal group	27	21.7143	2	0	1	0	0	1	0	0	0	0	0	0	0	0	0	0	0	no variation	arr(1-22)x2,(XN)x1
1264	non-CHD	32	27.1429	3	1	0	0	0	0	0	0	0	0	0	0	0	0	0	0	0	no variation	arr(1-22)x2,(XN)x1
1265	normal group	29	20.4286	2	1	0	0	0	0	0	0	0	0	0	0	0	0	0	0	0	no variation	arr(1-22)x2,(XN)x1
1266	non-CHD	35	23.5714	2	0	1	1	0	0	0	0	0	0	0	0	0	0	0	0	0	no variation	arr(1-22)x2,(XN)x1
1267	non-CHD	27	24.4286	1	0	0	0	0	0	0	0	0	0	0	0	0	0	0	0	0	no variation	arr(1-22)x2,(XN)x1
1268	normal group	34	20.4286	3	0	1	0	0	0	1	0	0	0	0	0	0	0	0	0	0	no variation	arr(1-22)x2,(XN)x1
1269	non-CHD	30	19.4286	3	1	0	0	0	0	0	0	0	0	0	0	0	0	0	0	0	no variation	arr(1-22)x2,(XN)x1
1270	normal group	39	21.1429	2	1	1	1	0	1	0	0	0	0	0	0	0	0	0	0	0	no variation	arr(1-22)x2,(XN)x1
1271	non-CHD	36	23.4286	3	1	1	1	0	0	0	0	0	0	0	0	0	0	0	0	0	no variation	arr(1-22)x2,(XN)x1
1272	non-isolated CHD	22	31.2857	1	0	0	0	0	0	0	0	0	0	0	0	0	0	0	0	0	no variation	arr(1-22)x2,(XN)x1
1273	non-CHD	31	20.5714	3	1	1	0	1	0	1	0	0	0	0	0	0	0	0	0	0	no variation	arr(1-22)x2,(XN)x1
1274	normal group	29	21.5714	2	1	1	0	0	1	0	0	0	0	0	0	0	0	0	0	0	no variation	arr(1-22)x2,(XN)x1
1275	non-CHD	29	29.4286	3	2	0	0	0	0	0	0	0	0	0	0	1	0	0	0	0	3	2p23.3p16.1(26541427_58598719)x2 hmz, 3p24.2p14.2(25040502_60398303)x2 hmz, 10q24.32q26.11(103996576_120874870)x2 hmz, 20p12.3p11.23(6670381_19840115)x2 hmz
1276	normal group	27	18.8571	3	1	1	0	1	0	0	1	0	0	0	0	0	0	0	0	1	no variation	arr(X)x2,(Y)x1
1277	non-CHD	32	20.7143	2	0	0	0	0	0	0	0	0	0	0	0	0	0	0	0	0	no variation	arr(1-22)x2,(XN)x1
1278	normal group	31	18.4286	3	2	0	0	0	0	0	0	0	0	0	0	1	0	0	0	0	3	6p21.1p12.1(43401826_53908086)x2 hmz
1279	normal group	35	19.4286	1	0	1	1	0	1	0	0	0	0	0	0	0	0	0	0	0	no variation	arr(1-22)x2,(XN)x1
1280	normal group	34	19.4286	3	2	0	0	0	0	0	0	0	0	0	0	0	0	0	0	0	no variation	arr(1-22)x2,(XN)x1
1281	non-CHD	29	19.1429	3	1	1	0	1	0	0	0	0	0	0	0	0	0	0	0	0	no variation	arr(1-22)x2,(XN)x1
1282	non-CHD	24	29.7143	1	0	0	0	0	0	0	0	0	0	0	0	0	0	0	0	0	no variation	arr(1-22)x2,(XN)x1
1283	non-CHD	34	18.7143	3	1	1	0	1	0	0	0	0	0	0	0	0	0	0	0	0	no variation	arr(1-22)x2,(XN)x1
1284	non-CHD	30	20.4286	3	1	1	0	1	0	0	0	0	0	0	0	0	0	0	0	0	no variation	arr(1-22)x2,(XN)x1
1285	non-CHD	28	19.2857	3	1	0	0	0	0	0	0	0	0	0	0	0	0	0	0	0	no variation	arr(1-22)x2,(XN)x1
1286	normal group	36	23.2857	3	1	1	1	0	1	0	0	0	0	0	0	0	0	0	0	0	no variation	arr(1-22)x2,(XN)x1
1287	normal group	29	27.7143	2	1	0	0	0	0	0	0	0	0	0	0	1	0	0	0	0	2	Dup(3p14.1)(1.24Mb)
1288	normal group	30	24.4286	3	1	1	0	0	1	0	1	0	0	0	0	0	0	1	0	0	no variation	arr(18)x3
1289	normal group	36	21.8571	2	1	1	1	0	1	0	0	0	0	0	0	0	0	0	0	0	no variation	arr(1-22)x2,(XN)x1
1290	normal group	34	19.4286	3	3	0	0	0	0	0	0	0	0	0	0	0	0	0	0	0	no variation	arr(1-22)x2,(XN)x1
1291	non-CHD	37	20.1429	3	1	1	1	0	0	0	0	0	0	0	0	1	0	0	0	0	2	Dup(8p21.2)(1.59Mb)
1292	normal group	35	25.4286	3	1	1	1	0	0	0	0	0	0	0	0	0	0	0	0	0	no variation	arr(1-22)x2,(XN)x1
1293	normal group	26	18.5714	2	0	1	0	0	1	0	1	0	0	0	0	0	0	0	0	1	no variation	arr(X)x2,(Y)x1
1294	normal group	27	21.1429	1	0	0	0	0	0	0	0	0	0	0	0	1	0	0	0	0	2	Dup(12q11q12)(1.14Mb)
1295	normal group	40	19.4286	3	1	1	1	0	0	0	0	0	0	0	0	0	0	0	0	0	no variation	arr(1-22)x2,(XN)x1
1296	normal group	33	20.7143	3	1	0	0	0	0	0	0	0	0	0	0	0	0	0	0	0	no variation	arr(1-22)x2,(XN)x1
1297	non-CHD	23	25.1429	2	1	0	0	0	0	0	0	0	0	0	0	0	0	0	0	0	no variation	arr(1-22)x2,(XN)x1
1298	normal group	42	19.1429	3	2	1	1	0	0	0	0	0	0	0	0	0	0	0	0	0	no variation	arr(1-22)x2,(XN)x1
1299	normal group	36	21.1429	2	0	1	1	0	1	0	1	0	0	0	0	0	1	0	0	0	no variation	arr(21)×3
1300	normal group	36	19.4286	3	1	1	1	0	0	0	0	0	0	0	0	0	0	0	0	0	no variation	arr(1-22)x2,(XN)x1
1301	normal group	34	20.1429	2	1	0	0	0	0	0	0	0	0	0	0	0	0	0	0	0	no variation	arr(1-22)x2,(XN)x1
1302	non-CHD	29	24.4286	1	0	0	0	0	0	0	0	0	0	0	0	0	0	0	0	0	no variation	arr(1-22)x2,(XN)x1
1303	non-CHD	31	19.1429	1	0	0	0	0	0	0	0	0	0	0	0	0	0	0	0	0	no variation	arr(1-22)x2,(XN)x1
1304	normal group	35	19.7143	3	2	1	1	1	0	0	0	0	1	0	0	1	0	0	0	0	2	Dup(22q11.22q11.23)(2.01Mb)
1305	normal group	32	27.4286	3	1	1	0	1	0	0	0	0	0	0	0	0	0	0	0	0	no variation	arr(1-22)x2,(XN)x1
1306	non-CHD	27	29.7143	2	1	0	0	0	0	0	0	0	0	0	0	0	0	0	0	0	no variation	arr(1-22)x2,(XN)x1
1307	non-CHD	28	25.2857	1	0	0	0	0	0	0	0	0	0	0	0	0	0	0	0	0	no variation	arr(1-22)x2,(XN)x1
1308	non-CHD	25	19.4286	3	1	0	0	0	0	0	0	1	0	0	1	0	0	0	0	0	2	Dup(1q21.1q21.2)(1.298Mb)
1309	normal group	47	23.4286	3	2	1	1	0	0	0	0	0	0	0	0	0	0	0	0	0	no variation	arr(1-22)x2,(XN)x1
1310	non-CHD	33	28.4286	3	1	0	0	0	0	0	0	0	0	0	0	0	0	0	0	0	no variation	arr(1-22)x2,(XN)x1
1311	normal group	32	19.4286	3	2	0	0	0	0	0	0	1	0	1	1	0	0	0	0	0	2	1p32.3p22.3(54135651_87719075)x2 hmz， 7q21.13q22.1(88659032_103404543)x2 hmz， 15q11.2q14(24450220_33686577)x2 hmz, 20p13p11.1(4921130_26266313)x2 hmz
1312	normal group	41	18.4286	3	0	1	1	0	0	0	0	0	0	0	0	0	0	0	0	0	no variation	arr(1-22)x2,(XN)x1
1313	normal group	28	18.2857	1	0	1	0	0	1	0	0	0	0	0	0	0	0	0	0	0	no variation	arr(1-22)x2,(XN)x1
1314	isolated CHD	37	28.4286	3	2	1	1	0	0	0	0	0	0	0	0	0	0	0	0	0	no variation	arr(1-22)x2,(XN)x1
1315	normal group	32	21.1429	2	0	0	0	0	0	0	0	0	0	0	0	0	0	0	0	0	no variation	arr(1-22)x2,(XN)x1
1316	normal group	35	20.1429	3	1	1	1	1	0	0	0	0	0	0	0	0	0	0	0	0	no variation	arr(1-22)x2,(XN)x1
1317	non-CHD	32	19.5714	2	1	1	0	1	0	0	0	0	0	0	0	0	0	0	0	0	no variation	arr(1-22)x2,(XN)x1
1318	normal group	35	24.4286	2	1	1	1	0	0	0	0	0	0	0	0	0	0	0	0	0	no variation	arr(1-22)x2,(XN)x1
1319	non-CHD	28	24.2857	1	0	1	0	0	1	0	0	0	0	0	0	0	0	0	0	0	no variation	arr(1-22)x2,(XN)x1
1320	non-CHD	28	28.5714	1	0	0	0	0	0	0	0	0	0	0	0	0	0	0	0	0	no variation	arr(1-22)x2,(XN)x1
1321	normal group	27	19.4286	1	0	0	0	0	0	0	0	0	0	0	0	0	0	0	0	0	no variation	arr(1-22)x2,(XN)x1
1322	non-CHD	32	24.4286	2	0	0	0	0	0	0	0	0	0	0	0	0	0	0	0	0	no variation	arr(1-22)x2,(XN)x1
1323	non-CHD	34	26.8571	2	1	0	0	0	0	0	0	0	0	0	0	0	0	0	0	0	no variation	arr(1-22)x2,(XN)x1
1324	normal group	39	24.4286	3	2	1	1	0	0	0	0	0	0	0	0	0	0	0	0	0	no variation	arr(1-22)x2,(XN)x1
1325	normal group	32	21.5714	3	2	0	0	0	0	0	0	0	0	0	0	0	0	0	0	0	no variation	arr(1-22)x2,(XN)x1
1326	normal group	39	19.5714	3	1	1	1	1	0	1	0	0	0	0	0	0	0	0	0	0	no variation	arr(1-22)x2,(XN)x1
1327	normal group	37	19.5714	3	2	1	1	0	0	0	0	0	0	0	0	0	0	0	0	0	no variation	arr(1-22)x2,(XN)x1
1328	non-CHD	35	25.5714	2	0	1	1	0	0	0	0	0	0	0	0	0	0	0	0	0	no variation	arr(1-22)x2,(XN)x1
1329	isolated CHD	29	24.2857	2	0	0	0	0	0	0	0	0	0	0	0	0	0	0	0	0	no variation	arr(1-22)x2,(XN)x1
1330	normal group	28	19.5714	3	1	1	0	1	0	0	0	0	0	0	0	0	0	0	0	0	no variation	arr(1-22)x2,(XN)x1
1331	normal group	34	24.4286	2	1	1	0	0	1	0	0	0	0	0	0	1	0	0	0	0	3	7p22.3p21.2(50944_14035204)x2 hmz
1332	normal group	33	19.8571	2	1	0	0	0	0	0	0	0	0	0	0	0	0	0	0	0	no variation	arr(1-22)x2,(XN)x1
1333	non-CHD	34	25.4286	2	0	0	0	0	0	0	0	0	0	0	0	0	0	0	0	0	no variation	arr(1-22)x2,(XN)x1
1334	normal group	29	18.5714	2	0	0	0	0	0	0	0	0	0	0	0	0	0	0	0	0	no variation	arr(1-22)x2,(XN)x1
1335	normal group	28	27.4286	2	1	0	0	0	0	0	0	1	0	0	1	0	0	0	0	0	2	Dup(3p14.1)(1.24Mb)
1336	normal group	35	21.2857	3	1	1	1	1	0	0	0	0	0	0	0	1	0	0	0	0	3	8q22.1q23.3(97347141_117482720)x2 hmz 17q24.3q25.3(69387158_80240789)x2 hmz
1337	normal group	29	19.5714	2	0	1	0	1	0	0	0	0	0	0	0	0	0	0	0	0	no variation	arr(1-22)x2,(XN)x1
1338	normal group	30	21.5714	1	0	0	0	0	0	0	0	0	0	0	0	0	0	0	0	0	no variation	arr(1-22)x2,(XN)x1
1339	non-CHD	27	19.5714	2	0	0	0	0	0	0	0	0	0	0	0	0	0	0	0	0	no variation	arr(1-22)x2,(XN)x1
1340	normal group	40	20.4286	3	1	1	1	0	0	0	0	0	0	0	0	0	0	0	0	0	no variation	arr(1-22)x2,(XN)x1
1341	normal group	23	18.4286	2	0	0	0	0	0	0	0	0	0	0	0	0	0	0	0	0	no variation	arr(1-22)x2,(XN)x1
1342	non-CHD	27	19.5714	2	0	0	0	0	0	0	1	0	0	0	0	0	1	0	0	0	no variation	arr(21)×3
1343	non-CHD	29	27.4286	1	0	0	0	0	0	0	0	0	0	0	0	0	0	0	0	0	no variation	arr(1-22)x2,(XN)x1
1344	normal group	27	19.2857	1	0	0	0	0	0	0	0	0	0	0	0	0	0	0	0	0	no variation	arr(1-22)x2,(XN)x1
1345	non-CHD	33	23.4286	2	1	0	0	0	0	0	0	0	0	0	0	0	0	0	0	0	no variation	arr(1-22)x2,(XN)x1
1346	non-CHD	38	19.7143	2	1	1	1	0	0	0	0	0	0	0	0	0	0	0	0	0	no variation	arr(1-22)x2,(XN)x1
1347	normal group	26	18.7143	2	1	1	0	0	1	0	0	0	0	0	0	0	0	0	0	0	no variation	arr(1-22)x2,(XN)x1
1348	normal group	34	19.4286	3	1	1	0	1	0	0	0	0	0	0	0	0	0	0	0	0	no variation	arr(1-22)x2,(XN)x1
1349	normal group	38	20.4286	3	1	1	1	0	0	0	0	0	0	0	0	0	0	0	0	0	no variation	arr(1-22)x2,(XN)x1
1350	normal group	35	21.2857	3	1	1	1	0	0	0	0	0	0	0	0	0	0	0	0	0	no variation	arr(1-22)x2,(XN)x1
1351	normal group	28	18.7143	1	0	0	0	0	0	0	0	0	0	0	0	0	0	0	0	0	no variation	arr(1-22)x2,(XN)x1
1352	isolated CHD	31	27.2857	1	0	0	0	0	0	0	0	0	0	0	0	0	0	0	0	0	no variation	arr(1-22)x2,(XN)x1
1353	normal group	32	21.4286	2	1	1	0	0	1	0	0	0	0	0	0	0	0	0	0	0	no variation	arr(1-22)x2,(XN)x1
1354	non-CHD	32	20.1429	2	1	0	0	0	0	0	0	0	0	0	0	0	0	0	0	0	no variation	arr(1-22)x2,(XN)x1
1355	normal group	41	18.7143	2	1	1	1	0	1	0	1	1	0	0	1	0	0	0	0	0	2	Del(1q21.1q21.2)(2.045Mb)
1356	normal group	37	22.4286	3	1	1	1	0	1	0	0	1	1	0	1	0	0	0	0	0	2	Dup(22q11.21)(2.812Mb)
1357	normal group	35	22.1429	3	1	1	1	1	0	0	0	0	0	0	0	0	0	0	0	0	no variation	arr(1-22)x2,(XN)x1
1358	normal group	43	19.1429	3	3	1	1	1	0	0	0	0	0	0	1	1	0	0	0	0	3	4p15.2p11(22500588_49063479)x2 hmz, 4q11q13.2(52696792_69794076)x2 hmz, 7q21.11q31.33(82923367_123858059)x2 hmz, 15q11.2q14(22817871_36245126)x2 hmz, 15q24.3q26.2(77047915_94779352)x2 hmz
1359	normal group	32	17.8571	2	1	0	0	0	0	0	0	0	0	0	0	0	0	0	0	0	no variation	arr(1-22)x2,(XN)x1
1360	normal group	31	21.2857	2	1	0	0	0	0	0	0	0	0	0	0	1	0	0	0	0	2	2q13q21.2(111823037_135032288)x2 hmz, 2q22.3q24.1(144308396_156584446)x2 hmz, 3q22.2q24(134106768_146378529)x2 hmz， 9q22.1q31.1(90838549_104020172)x2 hmz, 10q26.12q26.3(122336310_135426384)x2 hmz, 17q22q25.1(57566027_71081952)x2 hmz
1361	normal group	34	18.5714	3	1	1	0	0	1	0	0	0	0	0	0	0	0	0	0	0	no variation	arr(1-22)x2,(XN)x1
1362	normal group	26	19.1429	3	1	1	0	1	0	0	0	0	0	0	0	0	0	0	0	0	no variation	arr(1-22)x2,(XN)x1
1363	normal group	31	20.4286	1	0	1	0	0	1	0	0	0	0	0	0	0	0	0	0	0	no variation	arr(1-22)x2,(XN)x1
1364	normal group	27	19.5714	1	0	0	0	0	0	0	0	0	0	0	0	0	0	0	0	0	no variation	arr(1-22)x2,(XN)x1
1365	normal group	28	21.4286	3	2	0	0	0	0	0	0	0	0	0	0	0	0	0	0	0	no variation	arr(1-22)x2,(XN)x1
1366	normal group	41	19.8571	3	3	1	1	0	0	0	0	0	0	0	0	0	0	0	0	0	no variation	arr(1-22)x2,(XN)x1
1367	normal group	40	20.1429	2	1	1	1	0	0	0	0	0	0	0	0	0	0	0	0	0	no variation	arr(1-22)x2,(XN)x1
1368	normal group	31	20.5714	2	1	0	0	0	0	0	0	0	0	0	0	0	0	0	0	0	no variation	arr(1-22)x2,(XN)x1
1369	normal group	34	20.4286	3	1	1	0	1	0	0	0	0	0	0	0	0	0	0	0	0	no variation	arr(1-22)x2,(XN)x1
1370	non-isolated CHD	39	27.1429	3	2	1	1	0	0	0	0	0	0	0	0	1	0	0	0	0	3	1q24.3q32.1(172599797_201936165)x2 hmz 4q32.3q34.3(166023258_180942752)x2 hmz 10q21.3q24.1(64911911_98619568)x2 hmz
1371	normal group	37	19.8571	3	1	1	1	0	1	0	1	0	0	0	0	0	0	0	0	1	no variation	arr(X)x2,(Y)x1
1372	non-CHD	31	19.1429	3	1	0	0	0	0	0	0	1	0	0	1	0	0	0	0	0	2	Del(17p12)(1.44Mb)
1373	normal group	34	23.7143	1	0	1	0	0	1	0	0	0	0	0	0	0	0	0	0	0	no variation	arr(1-22)x2,(XN)x1
1374	normal group	38	19.4286	2	1	1	1	0	0	0	0	0	0	0	0	0	0	0	0	0	no variation	arr(1-22)x2,(XN)x1
1375	normal group	22	19.4286	1	0	0	0	0	0	0	0	0	0	0	0	0	0	0	0	0	no variation	arr(1-22)x2,(XN)x1
1376	non-CHD	34	19.1429	2	1	0	0	0	0	0	0	0	0	0	0	0	0	0	0	0	no variation	arr(1-22)x2,(XN)x1
1377	non-CHD	33	21.1429	3	1	0	0	0	0	0	0	0	0	0	0	0	0	0	0	0	no variation	arr(1-22)x2,(XN)x1
1378	normal group	34	23.8571	3	1	1	0	1	0	0	0	0	0	0	0	0	0	0	0	0	no variation	arr(1-22)x2,(XN)x1
1379	isolated CHD	38	26.8571	2	1	1	1	0	0	0	0	0	0	0	0	0	0	0	0	0	no variation	arr(1-22)x2,(XN)x1
1380	non-CHD	34	20.7143	3	1	0	0	0	0	0	1	0	0	0	0	0	1	0	0	0	no variation	arr(21)×3
1381	normal group	30	18.1429	3	0	0	0	0	0	0	0	0	0	0	0	0	0	0	0	0	no variation	arr(1-22)x2,(XN)x1
1382	normal group	28	20.2857	1	0	1	0	0	1	0	0	0	0	0	0	0	0	0	0	0	no variation	arr(1-22)x2,(XN)x1
1383	normal group	28	20.2857	1	0	1	0	0	1	0	0	0	0	0	0	0	0	0	0	0	no variation	arr(1-22)x2,(XN)x1
1384	normal group	28	20.4286	1	0	0	0	0	0	0	0	0	0	0	0	0	0	0	0	0	no variation	arr(1-22)x2,(XN)x1
1385	isolated CHD	26	25.7143	1	0	0	0	0	0	0	0	1	1	0	1	0	0	0	0	0	2	Del(22q11.21)(3.152Mb)
1386	normal group	29	18.8571	2	0	1	0	1	0	0	0	0	0	0	0	0	0	0	0	0	no variation	arr(1-22)x2,(XN)x1
1387	normal group	34	19.5714	1	0	0	0	0	0	0	0	0	0	0	0	0	0	0	0	0	no variation	arr(1-22)x2,(XN)x1
1388	normal group	40	19.7143	2	1	1	1	0	0	0	1	0	0	0	0	0	0	1	0	0	no variation	arr(18)x3
1389	normal group	29	18.7143	1	0	0	0	0	0	0	0	0	0	0	0	0	0	0	0	0	no variation	arr(1-22)x2,(XN)x1
1390	non-CHD	27	20.5714	1	0	0	0	0	0	0	0	0	0	0	0	0	0	0	0	0	no variation	arr(1-22)x2,(XN)x1
1391	non-CHD	36	23.4286	3	1	1	1	1	0	0	0	0	0	0	0	0	0	0	0	0	no variation	arr(1-22)x2,(XN)x1
1392	non-CHD	37	18.7143	3	1	1	1	1	0	0	1	0	0	0	0	0	1	0	0	0	no variation	arr(21)×3
1393	normal group	36	19.4286	2	1	1	1	0	0	0	0	0	0	0	0	0	0	0	0	0	no variation	arr(1-22)x2,(XN)x1
1394	non-CHD	22	18.1429	3	0	0	0	0	0	0	0	0	0	0	0	0	0	0	0	0	no variation	arr(1-22)x2,(XN)x1
1395	normal group	20	19.1429	1	0	0	0	0	0	0	0	0	0	0	0	1	0	0	0	0	3	6q14.1q15(79854364_89970790)x2 hmz， 14q21.2q22.2(43905731_55114939)x2 hmz
1396	normal group	27	19.5714	1	0	1	0	0	1	0	0	0	0	0	0	0	0	0	0	0	no variation	arr(1-22)x2,(XN)x1
1397	normal group	43	21.4286	3	0	1	1	0	0	0	0	0	0	0	0	0	0	0	0	0	no variation	arr(1-22)x2,(XN)x1
1398	normal group	22	18.2857	1	0	0	0	0	0	0	0	0	0	0	0	0	0	0	0	0	no variation	arr(1-22)x2,(XN)x1
1399	normal group	29	19.5714	3	1	0	0	0	0	0	0	0	0	0	0	0	0	0	0	0	no variation	arr(1-22)x2,(XN)x1
1400	non-CHD	33	23.4286	2	1	0	0	0	0	0	0	0	0	0	0	0	0	0	0	0	no variation	arr(1-22)x2,(XN)x1
1401	non-CHD	26	24.5714	2	0	0	0	0	0	0	0	0	0	0	0	0	0	0	0	0	no variation	arr(1-22)x2,(XN)x1
1402	non-CHD	31	24.7143	2	0	0	0	0	0	0	0	0	0	0	0	0	0	0	0	0	no variation	arr(1-22)x2,(XN)x1
1403	normal group	27	19.5714	1	0	0	0	0	0	0	0	0	0	0	0	0	0	0	0	0	no variation	arr(1-22)x2,(XN)x1
1404	non-CHD	38	20.2857	3	1	1	1	0	1	0	1	0	0	0	0	0	1	0	0	0	no variation	arr(21)x3
1405	isolated CHD	30	19.4286	3	0	1	0	1	0	0	0	0	0	0	0	0	0	0	0	0	no variation	arr(1-22)x2,(XN)x1
1406	normal group	29	20.4286	2	0	1	0	0	1	0	0	0	0	0	0	0	0	0	0	0	no variation	arr(1-22)x2,(XN)x1
1407	normal group	32	19.2857	3	1	0	0	0	0	0	0	0	0	0	0	0	0	0	0	0	no variation	arr(1-22)x2,(XN)x1
1408	isolated CHD	34	26.7143	1	0	0	0	0	0	0	0	0	0	0	0	0	0	0	0	0	no variation	arr(1-22)x2,(XN)x1
1409	normal group	36	20.7143	3	0	1	1	0	0	0	0	0	0	0	0	0	0	0	0	0	no variation	arr(1-22)x2,(XN)x1
1410	normal group	33	18.2857	2	1	1	0	1	0	0	0	0	0	0	0	0	0	0	0	0	no variation	arr(1-22)x2,(XN)x1
1411	normal group	39	18.7143	3	0	1	1	0	1	0	1	0	0	0	0	0	1	0	0	0	no variation	arr(21)x3
1412	normal group	39	18.7143	3	0	1	1	0	1	0	0	0	0	0	0	1	0	0	0	0	2	Dup(15q13.1q13.2)(1.08Mb)
1413	normal group	30	18.7143	1	0	1	0	0	1	0	0	0	0	0	0	0	0	0	0	0	no variation	arr(1-22)x2,(XN)x1
1414	normal group	40	20.7143	3	0	1	1	0	1	0	1	0	0	0	0	0	1	0	0	0	no variation	arr(21)x3
1415	normal group	29	18.8571	2	0	0	0	0	0	0	0	0	0	0	0	0	0	0	0	0	no variation	arr(1-22)x2,(XN)x1
1416	non-CHD	30	21.1429	3	1	1	0	1	0	0	0	0	0	0	0	0	0	0	0	0	no variation	arr(1-22)x2,(XN)x1
1417	non-CHD	32	29.5714	3	1	0	0	0	0	0	0	0	0	0	0	0	0	0	0	0	no variation	arr(1-22)x2,(XN)x1
1418	normal group	41	21.4286	3	1	1	1	0	0	0	0	0	0	0	0	0	0	0	0	0	no variation	arr(1-22)x2,(XN)x1
1419	isolated CHD	27	19.4286	3	1	1	0	1	0	0	0	0	0	0	0	0	0	0	0	0	no variation	arr(1-22)x2,(XN)x1
1420	normal group	34	18.4286	3	1	0	0	0	0	0	0	0	0	0	0	0	0	0	0	0	no variation	arr(1-22)x2,(XN)x1
1421	normal group	37	20.2857	3	1	1	1	0	0	0	0	0	0	0	0	0	0	0	0	0	no variation	arr(1-22)x2,(XN)x1
1422	normal group	36	19.1429	3	1	1	1	0	0	0	0	0	0	0	0	0	0	0	0	0	no variation	arr(1-22)x2,(XN)x1
1423	normal group	43	21.4286	3	3	1	1	0	0	0	0	0	0	0	0	0	0	0	0	0	no variation	arr(1-22)x2,(XN)x1
1424	non-CHD	28	28.4286	1	0	0	0	0	0	0	0	0	0	0	0	1	0	0	0	0	2	Dup(4q34.3)(1.73Mb)
1425	non-CHD	31	23.1429	3	1	0	0	0	0	0	0	0	0	0	0	0	0	0	0	0	no variation	arr(1-22)x2,(XN)x1
1426	non-CHD	32	27.8571	1	0	0	0	0	0	0	0	0	0	0	0	0	0	0	0	0	no variation	arr(1-22)x2,(XN)x1
1427	normal group	23	19.5714	2	1	0	0	0	0	0	0	0	0	0	0	0	0	0	0	0	no variation	arr(1-22)x2,(XN)x1
1428	normal group	37	20.8571	3	1	1	1	1	0	0	0	1	0	0	1	0	0	0	0	0	1	Del(15q11.2)(0.512Mb)
1429	non-isolated CHD	28	24.7143	1	0	0	0	0	0	0	0	0	0	0	0	0	0	0	0	0	no variation	arr(1-22)x2,(XN)x1
1430	non-CHD	29	23.4286	2	0	0	0	0	0	0	0	0	0	0	0	0	0	0	0	0	no variation	arr(1-22)x2,(XN)x1
1431	non-CHD	29	23.4286	2	0	0	0	0	0	0	0	0	0	0	0	0	0	0	0	0	no variation	arr(1-22)x2,(XN)x1
1432	normal group	36	18.8571	3	1	1	1	1	0	0	0	0	0	0	0	0	0	0	0	0	no variation	arr(1-22)x2,(XN)x1
1433	non-isolated CHD	31	18.8571	3	2	1	0	1	0	0	0	0	0	0	0	0	0	0	0	0	no variation	arr(1-22)x2,(XN)x1
1434	non-CHD	39	24.2857	3	0	1	1	0	0	0	0	0	0	0	0	0	0	0	0	0	no variation	arr(1-22)x2,(XN)x1
1435	normal group	29	18.2857	1	0	0	0	0	0	0	0	0	0	0	0	0	0	0	0	0	no variation	arr(1-22)x2,(XN)x1
1436	normal group	34	19.1429	2	1	1	0	1	0	0	0	0	0	0	0	0	0	0	0	0	no variation	arr(1-22)x2,(XN)x1
1437	non-CHD	27	19.4286	1	0	0	0	0	0	0	0	0	0	0	0	0	0	0	0	0	no variation	arr(1-22)x2,(XN)x1
1438	normal group	37	21.7143	3	1	1	1	0	0	0	0	0	0	0	0	0	0	0	0	0	no variation	arr(1-22)x2,(XN)x1
1439	normal group	25	19.1429	3	0	1	0	1	0	0	0	0	0	0	0	0	0	0	0	0	no variation	arr(1-22)x2,(XN)x1
1440	normal group	32	19.4286	2	0	1	0	1	0	0	0	0	0	0	0	0	0	0	0	0	no variation	arr(1-22)x2,(XN)x1
1441	isolated CHD	39	24.4286	1	0	1	1	0	0	0	0	0	0	0	0	0	0	0	0	0	no variation	arr(1-22)x2,(XN)x1
1442	non-CHD	25	20.8571	1	0	0	0	0	0	0	0	0	0	0	0	0	0	0	0	0	no variation	arr(1-22)x2,(XN)x1
1443	non-isolated CHD	39	28.7143	2	1	1	1	0	0	0	0	0	0	0	0	0	0	0	0	0	no variation	arr(1-22)x2,(XN)x1
1444	normal group	32	19.4286	1	0	0	0	0	0	0	0	0	0	0	0	0	0	0	0	0	no variation	arr(1-22)x2,(XN)x1
1445	isolated CHD	34	18.5714	2	0	1	0	1	0	0	0	0	0	0	0	0	0	0	0	0	no variation	arr(1-22)x2,(XN)x1
1446	non-CHD	31	24.8571	2	1	0	0	0	0	0	0	0	0	0	0	0	0	0	0	0	no variation	arr(1-22)x2,(XN)x1
1447	non-CHD	38	26.7143	2	1	1	1	0	0	0	1	0	0	0	0	0	0	0	0	1	no variation	arr(15)x2-3
1448	normal group	31	19.4286	1	0	0	0	0	0	0	0	0	0	0	0	0	0	0	0	0	no variation	arr(1-22)x2,(XN)x1
1449	normal group	33	18.4286	1	0	0	0	0	0	0	0	0	0	0	0	0	0	0	0	0	no variation	arr(1-22)x2,(XN)x1
1450	normal group	38	22.5714	3	1	1	1	0	0	0	0	0	0	0	0	0	0	0	0	0	no variation	arr(1-22)x2,(XN)x1
1451	normal group	31	19.2857	3	2	0	0	0	0	0	0	0	0	0	0	0	0	0	0	0	no variation	arr(1-22)x2,(XN)x1
1452	normal group	35	19.4286	3	2	1	1	1	0	0	0	0	0	0	0	0	0	0	0	0	no variation	arr(1-22)x2,(XN)x1
1453	normal group	30	21.1429	2	1	0	0	0	0	0	0	0	0	0	0	0	0	0	0	0	no variation	arr(1-22)x2,(XN)x1
1454	normal group	25	23.4286	1	0	0	0	0	0	0	0	0	0	0	0	0	0	0	0	0	no variation	arr(1-22)x2,(XN)x1
1455	normal group	25	23.4286	1	0	0	0	0	0	0	0	0	0	0	0	0	0	0	0	0	no variation	arr(1-22)x2,(XN)x1
1456	normal group	26	19.4286	1	0	0	0	0	0	0	0	0	0	0	0	1	0	0	0	0	3	7q34q36.3(138959196_159119220)x2 hmz， 8q24.13q24.3(123060846_140267889)x2 hmz， 15q22.2q24.2(61274230_75419357)x2 hmz， 20q11.21q13.12(29448796_42408378)x2 hmz
1457	normal group	34	19.1429	2	1	0	0	0	0	0	0	0	0	0	0	0	0	0	0	0	no variation	arr(1-22)x2,(XN)x1
1458	normal group	28	18.4286	2	1	0	0	0	0	0	0	0	0	0	0	1	0	0	0	0	3	5q21.1q22.2(100990657_112000397)x2 hmz
1459	normal group	33	18.8571	3	1	0	0	0	0	0	0	0	0	0	0	0	0	0	0	0	no variation	arr(1-22)x2,(XN)x1
1460	normal group	36	19.7143	3	1	1	1	0	1	0	0	0	0	0	0	0	0	0	0	0	no variation	arr(1-22)x2,(XN)x1
1461	non-CHD	26	22.7143	1	0	0	0	0	0	0	0	0	0	0	0	0	0	0	0	0	no variation	arr(1-22)x2,(XN)x1
1462	normal group	35	18.2857	3	1	1	1	0	0	0	0	0	0	0	0	0	0	0	0	0	no variation	arr(1-22)x2,(XN)x1
1463	isolated CHD	34	19.1429	3	1	1	0	1	0	0	0	0	0	0	0	0	0	0	0	0	no variation	arr(1-22)x2,(XN)x1
1464	non-CHD	20	23.8571	1	0	0	0	0	0	0	0	0	0	0	0	0	0	0	0	0	no variation	arr(1-22)x2,(XN)x1
1465	normal group	43	22.2857	3	1	1	1	0	0	0	0	0	0	0	0	0	0	0	0	0	no variation	arr(1-22)x2,(XN)x1
1466	normal group	41	21.5714	3	1	1	1	0	0	0	0	0	0	0	0	1	0	0	0	0	2	Del(10p11.21p11.1)(1.10Mb)
1467	normal group	24	18.2857	3	1	0	0	0	0	0	0	1	0	0	1	0	0	0	0	0	3	Del(Yq11.221q11.23)(9.22Mb)
1468	normal group	39	20.1429	3	1	1	1	0	0	0	0	0	0	0	0	0	0	0	0	0	no variation	arr(1-22)x2,(XN)x1
1469	normal group	32	19.5714	2	1	1	0	0	1	0	0	0	0	0	0	0	0	0	0	0	no variation	arr(1-22)x2,(XN)x1
1470	normal group	33	20.4286	3	2	0	0	0	0	0	0	0	0	0	0	0	0	0	0	0	no variation	arr(1-22)x2,(XN)x1
1471	non-CHD	30	20.4286	1	0	0	0	0	0	0	0	0	0	0	0	0	0	0	0	0	no variation	arr(1-22)x2,(XN)x1
1472	normal group	33	22.4286	3	0	1	0	1	0	0	0	0	0	0	0	1	0	0	0	0	3	19p13.3p11(260912_24462369)x2 hmz
1473	normal group	27	18.1429	1	0	0	0	0	0	0	0	0	0	0	0	0	0	0	0	0	no variation	arr(1-22)x2,(XN)x1
1474	normal group	34	17.8571	3	2	0	0	0	0	0	0	0	0	0	0	0	0	0	0	0	no variation	arr(1-22)x2,(XN)x1
1475	normal group	32	19.7143	3	1	1	0	0	1	0	0	0	0	0	0	0	0	0	0	0	no variation	arr(1-22)x2,(XN)x1
1476	non-CHD	29	20.4286	2	0	0	0	0	0	0	0	0	0	0	0	0	0	0	0	0	no variation	arr(1-22)x2,(XN)x1
1477	normal group	29	18.8571	3	1	0	0	0	0	0	0	0	0	0	0	0	0	0	0	0	no variation	arr(1-22)x2,(XN)x1
1478	normal group	39	20.8571	2	1	1	1	0	0	0	0	0	0	0	0	0	0	0	0	0	no variation	arr(1-22)x2,(XN)x1
1479	normal group	24	18.4286	3	2	0	0	0	0	0	0	0	0	0	0	1	0	0	0	0	3	5p15.31p15.1(7537575_17679919)x2 hmz 15q12q21.2(27120276_49746364)x2 hmz
1480	non-CHD	25	19.1429	1	0	0	0	0	0	0	0	0	0	0	0	0	0	0	0	0	no variation	arr(1-22)x2,(XN)x1
1481	normal group	34	24.4286	2	1	0	0	0	0	0	0	0	0	0	0	0	0	0	0	0	no variation	arr(1-22)x2,(XN)x1
1482	normal group	38	18.8571	3	1	1	1	0	0	0	0	0	0	0	0	1	0	0	0	0	3	2q11.1q22.3(95550958_146508300)x2 hmz 2p21p13.3(47126509_68865293)x2 hmz 7q31.2q33(117047602_136727136)x2 hmz 15q21.1q23(45546544_70437081)x2 hmz
1483	non-isolated CHD	27	27.4286	2	0	1	0	1	0	0	0	0	0	0	0	0	0	0	0	0	no variation	arr(1-22)x2,(XN)x1
1484	normal group	43	23.4286	2	0	1	1	0	0	0	0	0	0	0	0	1	0	0	0	0	2	Del(13q12.12)(1.42Mb)
1485	normal group	37	20.5714	3	1	1	1	1	0	0	0	0	0	0	0	1	0	0	0	0	3	2q11.2q14.3(98707809_124739150)x2 hmz， 4q11q22.1(52696792_88250203)x2 hmz， 4q31.1q32.3(140430208_169385017)x2 hmz， 13q11q14.11(19450957_40886355)x2 hmz， 19q13.42q13.43(54221301_58955556)x2 hmz
1486	non-CHD	42	20.4286	2	1	1	1	0	1	0	1	0	0	0	0	0	0	1	0	0	no variation	arr(18)x3
1487	non-CHD	42	20.4286	2	1	1	1	0	1	0	0	0	0	0	0	0	0	0	0	0	no variation	arr(1-22)x2,(XN)x1
1488	normal group	27	19.5714	2	0	0	0	0	0	0	0	0	0	0	0	0	0	0	0	0	no variation	arr(1-22)x2,(XN)x1
1489	non-CHD	30	29.2857	1	0	0	0	0	0	0	0	0	0	0	0	0	0	0	0	0	no variation	arr(1-22)x2,(XN)x1
1490	normal group	33	18.4286	3	2	0	0	0	0	0	0	0	0	0	0	0	0	0	0	0	no variation	arr(1-22)x2,(XN)x1
1491	normal group	25	19.7143	2	0	1	0	1	1	0	0	0	0	0	0	0	0	0	0	0	no variation	arr(1-22)x2,(XN)x1
1492	non-CHD	27	23.7143	3	1	0	0	0	0	0	0	0	0	0	0	0	0	0	0	0	no variation	arr(1-22)x2,(XN)x1
1493	isolated CHD	35	26.4286	3	2	1	1	0	0	0	0	0	0	0	0	0	0	0	0	0	no variation	arr(1-22)x2,(XN)x1
1494	normal group	38	21.2857	3	1	1	1	0	0	0	0	0	0	0	0	0	0	0	0	0	no variation	arr(1-22)x2,(XN)x1
1495	normal group	33	20.2857	2	1	1	0	0	1	0	0	0	0	0	0	0	0	0	0	0	no variation	arr(1-22)x2,(XN)x1
1496	normal group	29	20.1429	2	1	0	0	0	0	0	0	0	0	0	0	0	0	0	0	0	no variation	arr(1-22)x2,(XN)x1
1497	non-CHD	34	21.2857	3	2	0	0	0	0	0	0	0	0	0	0	0	0	0	0	0	no variation	arr(1-22)x2,(XN)x1
1498	normal group	27	18.7143	3	1	0	0	0	0	0	0	0	0	0	0	0	0	0	0	0	no variation	arr(1-22)x2,(XN)x1
1499	normal group	31	27.4286	3	1	0	0	0	0	0	1	0	0	0	0	1	0	0	0	1	3	(Yp11.31q11.221)(16.28Mb)
1500	normal group	40	18.8571	3	1	1	1	0	0	0	0	0	0	0	0	0	0	0	0	0	no variation	arr(1-22)x2,(XN)x1
1501	normal group	24	19.8571	1	0	0	0	0	0	0	0	0	0	0	0	0	0	0	0	0	no variation	arr(1-22)x2,(XN)x1
1502	isolated CHD	23	23.2857	1	0	0	0	0	0	0	0	0	0	0	0	0	0	0	0	0	no variation	arr(1-22)x2,(XN)x1
1503	non-CHD	26	28.4286	2	0	0	0	0	0	0	0	0	0	0	0	0	0	0	0	0	no variation	arr(1-22)x2,(XN)x1
1504	normal group	38	19.1429	3	2	1	1	0	1	0	1	0	0	0	0	0	1	0	0	0	no variation	arr(21)x3
1505	normal group	32	20.7143	2	1	1	0	1	0	0	0	0	0	0	0	0	0	0	0	0	no variation	arr(1-22)x2,(XN)x1
1506	non-CHD	32	22.4286	3	1	0	0	0	0	0	0	0	0	0	0	1	0	0	0	0	3	12q12q14.1(45174409_59578868)x2 hmz
1507	normal group	36	20.1429	2	1	1	1	0	1	0	1	0	0	0	0	0	1	0	0	0	no variation	arr(21)x3
1508	normal group	27	21.4286	2	1	0	0	0	0	0	0	0	0	0	0	1	0	0	0	0	3	14q13.3q21.3(37099761_47519210)x2 hmz
1509	normal group	31	20.8571	2	1	0	0	0	0	0	0	0	0	0	0	0	0	0	0	0	no variation	arr(1-22)x2,(XN)x1
1510	normal group	28	20.7143	2	1	0	0	0	0	0	0	0	0	0	0	0	0	0	0	0	no variation	arr(1-22)x2,(XN)x1
1511	normal group	25	20.7143	3	1	1	0	0	1	0	0	0	0	0	0	0	0	0	0	0	no variation	arr(1-22)x2,(XN)x1
1512	normal group	37	18.8571	3	1	1	1	0	0	0	0	1	0	0	1	0	0	0	0	0	1	Del(15q11.2)(0.512Mb)
1513	normal group	35	18.4286	2	1	1	1	0	1	0	1	0	0	0	0	0	0	0	0	1	no variation	arr(X)x2,(Y)x1
1514	non-CHD	35	23.8571	3	1	1	1	0	0	0	0	0	0	0	0	0	0	0	0	0	no variation	arr(1-22)x2,(XN)x1
1515	normal group	24	22.1429	2	1	1	0	1	0	0	0	0	0	0	0	0	0	0	0	0	no variation	arr(1-22)x2,(XN)x1
1516	normal group	36	18.8571	3	2	1	1	0	0	0	0	0	0	0	0	0	0	0	0	0	no variation	arr(1-22)x2,(XN)x1
1517	normal group	41	21.4286	3	1	1	1	0	0	0	0	0	0	0	0	0	0	0	0	0	no variation	arr(1-22)x2,(XN)x1
1518	normal group	36	19.1429	3	2	1	1	0	0	0	0	0	0	0	0	0	0	0	0	0	no variation	arr(1-22)x2,(XN)x1
1519	non-CHD	31	22.4286	2	1	0	0	0	0	0	0	0	0	0	0	0	0	0	0	0	no variation	arr(1-22)x2,(XN)x1
1520	non-CHD	25	24.4286	2	0	0	0	0	0	0	0	0	0	0	0	0	0	0	0	0	no variation	arr(1-22)x2,(XN)x1
1521	non-CHD	27	18.8571	3	0	0	0	0	0	0	0	0	0	0	0	0	0	0	0	0	no variation	arr(1-22)x2,(XN)x1
1522	non-CHD	25	24.1429	1	0	0	0	0	0	0	0	0	0	0	0	0	0	0	0	0	no variation	arr(1-22)x2,(XN)x1
1523	non-isolated CHD	29	19.5714	1	0	0	0	0	0	0	0	0	0	0	0	0	0	0	0	0	no variation	arr(1-22)x2,(XN)x1
1524	normal group	31	19.1429	1	0	0	0	0	0	0	0	0	0	0	0	0	0	0	0	0	no variation	arr(1-22)x2,(XN)x1
1525	normal group	40	20.1429	3	2	1	1	0	0	0	0	0	0	0	0	0	0	0	0	0	no variation	arr(1-22)x2,(XN)x1
1526	non-CHD	23	23.4286	1	0	0	0	0	0	0	0	0	0	0	0	0	0	0	0	0	no variation	arr(1-22)x2,(XN)x1
1527	normal group	31	22.1429	2	1	1	0	0	1	0	1	0	0	0	0	0	0	0	0	1	no variation	arr(X)x1,(Y)x0-1
1528	normal group	35	19.7143	1	0	1	1	0	0	0	0	0	0	0	0	0	0	0	0	0	no variation	arr(1-22)x2,(XN)x1
1529	normal group	30	21.4286	3	1	0	0	0	0	0	0	0	0	0	0	0	0	0	0	0	no variation	arr(1-22)x2,(XN)x1
1530	normal group	20	21.1429	1	0	0	0	0	0	0	0	0	0	0	0	0	0	0	0	0	no variation	arr(1-22)x2,(XN)x1
1531	normal group	36	20.7143	1	0	1	1	0	0	0	0	0	0	0	0	0	0	0	0	0	no variation	arr(1-22)x2,(XN)x1
1532	non-CHD	27	27.4286	3	1	0	0	0	0	0	0	0	0	0	0	0	0	0	0	0	no variation	arr(1-22)x2,(XN)x1
1533	normal group	26	19.5714	2	1	0	0	0	0	0	0	0	0	0	0	0	0	0	0	0	no variation	arr(1-22)x2,(XN)x1
1534	non-isolated CHD	31	23.4286	2	0	0	0	0	0	0	0	0	0	0	0	0	0	0	0	0	no variation	arr(1-22)x2,(XN)x1
1535	non-CHD	34	22.1429	3	1	1	0	1	0	0	0	0	0	0	0	0	0	0	0	0	no variation	arr(1-22)x2,(XN)x1
1536	normal group	25	19.4286	2	0	1	0	0	1	0	0	0	0	0	0	0	0	0	0	0	no variation	arr(1-22)x2,(XN)x1
1537	normal group	33	18.5714	3	1	0	0	0	0	0	0	0	0	0	0	0	0	0	0	0	no variation	arr(1-22)x2,(XN)x1
1538	normal group	33	20.5714	2	1	0	0	0	0	0	0	0	0	0	0	0	0	0	0	0	no variation	arr(1-22)x2,(XN)x1
1539	non-CHD	29	23.5714	1	0	0	0	0	0	0	0	0	0	0	0	0	0	0	0	0	no variation	arr(1-22)x2,(XN)x1
1540	normal group	37	18.4286	3	1	1	1	0	0	0	0	0	0	0	0	0	0	0	0	0	no variation	arr(1-22)x2,(XN)x1
1541	non-CHD	28	20.8571	1	0	0	0	0	0	0	0	0	0	0	0	0	0	0	0	0	no variation	arr(1-22)x2,(XN)x1
1542	non-CHD	32	28.4286	3	1	0	0	0	0	0	0	0	0	0	0	0	0	0	0	0	no variation	arr(1-22)x2,(XN)x1
1543	non-isolated CHD	33	20.7143	2	1	0	0	0	0	0	0	0	0	0	0	0	0	0	0	0	no variation	arr(1-22)x2,(XN)x1
1544	normal group	31	18.8571	2	1	0	0	0	0	0	0	0	0	0	0	0	0	0	0	0	no variation	arr(1-22)x2,(XN)x1
1545	non-CHD	30	18.7143	1	0	0	0	0	0	0	0	0	0	0	0	0	0	0	0	0	no variation	arr(1-22)x2,(XN)x1
1546	non-CHD	34	24.7143	3	3	0	0	0	0	0	0	0	0	0	0	0	0	0	0	0	no variation	arr(1-22)x2,(XN)x1
1547	normal group	29	20.7143	1	0	0	0	0	0	0	0	0	0	0	0	1	0	0	0	0	3	3p13p11.1(74130368_90485635)x2 hmz， 15q11.2q12(22817871_26205443)x2 hmz
1548	non-CHD	31	21.2857	3	2	1	0	1	0	0	0	0	0	0	0	0	0	0	0	0	no variation	arr(1-22)x2,(XN)x1
1549	non-CHD	37	23.4286	3	2	1	1	0	0	0	0	0	0	0	0	0	0	0	0	0	no variation	arr(1-22)x2,(XN)x1
1550	normal group	30	20.2857	3	0	1	0	1	0	0	0	0	0	0	0	0	0	0	0	0	no variation	arr(1-22)x2,(XN)x1
1551	normal group	45	20.4286	3	1	1	1	0	0	0	0	0	0	0	0	0	0	0	0	0	no variation	arr(1-22)x2,(XN)x1
1552	normal group	26	18.5714	1	0	0	0	0	0	0	0	0	0	0	0	0	0	0	0	0	no variation	arr(1-22)x2,(XN)x1
1553	normal group	32	26.4286	3	0	1	0	1	0	0	0	0	0	0	0	0	0	0	0	0	no variation	arr(1-22)x2,(XN)x1
1554	isolated CHD	33	27.4286	3	0	0	0	0	0	0	0	0	0	0	0	0	0	0	0	0	no variation	arr(1-22)x2,(XN)x1
1555	normal group	34	21.1429	2	1	0	0	0	0	0	0	0	0	0	0	0	0	0	0	0	no variation	arr(1-22)x2,(XN)x1
1556	normal group	29	21.8571	3	1	0	0	0	0	0	0	0	0	0	0	0	0	0	0	0	no variation	arr(1-22)x2,(XN)x1
1557	normal group	26	18.7143	2	0	0	0	0	0	0	0	0	0	0	0	0	0	0	0	0	no variation	arr(1-22)x2,(XN)x1
1558	non-CHD	32	20.4286	2	1	0	0	0	0	0	0	0	0	0	0	0	0	0	0	0	no variation	arr(1-22)x2,(XN)x1
1559	normal group	27	20.2857	2	1	0	0	0	0	0	0	0	0	0	0	0	0	0	0	0	no variation	arr(1-22)x2,(XN)x1
1560	non-CHD	28	17.8571	1	0	0	0	0	0	0	0	0	0	0	0	0	0	0	0	0	no variation	arr(1-22)x2,(XN)x1
1561	normal group	37	21.2857	3	1	1	1	0	0	0	0	0	0	0	0	0	0	0	0	0	no variation	arr(1-22)x2,(XN)x1
1562	normal group	27	20.2857	1	0	0	0	0	0	0	0	1	0	0	1	0	0	0	0	0	2	Del(Xp22.31)(1.68Mb)
1563	normal group	31	19.2857	3	1	0	0	0	0	0	0	0	0	0	0	0	0	0	0	0	no variation	arr(1-22)x2,(XN)x1
1564	normal group	40	20.2857	3	1	1	1	0	1	0	1	0	0	0	0	0	1	0	0	0	no variation	arr(21)x3
1565	non-CHD	20	20.4286	1	0	0	0	0	0	0	0	0	0	0	0	0	0	0	0	0	no variation	arr(1-22)x2,(XN)x1
1566	isolated CHD	33	20.4286	3	0	1	0	1	0	0	0	0	0	0	0	0	0	0	0	0	no variation	arr(1-22)x2,(XN)x1
1567	normal group	37	19.4286	3	2	1	1	1	0	0	0	0	0	0	0	0	0	0	0	0	no variation	arr(1-22)x2,(XN)x1
1568	normal group	33	18.5714	3	2	0	0	0	0	0	0	0	0	0	0	0	0	0	0	0	no variation	arr(1-22)x2,(XN)x1
1569	normal group	29	20.4286	3	1	0	0	0	0	0	0	0	0	0	0	0	0	0	0	0	no variation	arr(1-22)x2,(XN)x1
1570	normal group	23	18.5714	3	0	1	0	0	0	1	0	0	0	0	0	0	0	0	0	0	no variation	arr(1-22)x2,(XN)x1
1571	non-CHD	27	19.8571	1	0	0	0	0	0	0	1	0	0	0	0	0	1	0	0	0	no variation	arr(21)x3
1572	normal group	37	19.2857	3	1	1	1	0	0	0	0	0	0	0	0	0	0	0	0	0	no variation	arr(1-22)x2,(XN)x1
1573	normal group	27	18.8571	1	0	0	0	0	0	0	0	0	0	0	0	0	0	0	0	0	no variation	arr(1-22)x2,(XN)x1
1574	normal group	35	18.8571	1	0	1	1	0	0	1	0	0	0	0	0	0	0	0	0	0	no variation	arr(1-22)x2,(XN)x1
1575	normal group	30	24.1429	1	0	0	0	0	0	0	0	0	0	0	0	0	0	0	0	0	no variation	arr(1-22)x2,(XN)x1
1576	normal group	41	18.7143	3	1	1	1	0	0	0	0	0	0	0	0	0	0	0	0	0	no variation	arr(1-22)x2,(XN)x1
1577	non-CHD	36	31.4286	3	2	1	1	0	0	0	0	0	0	0	0	0	0	0	0	0	no variation	arr(1-22)x2,(XN)x1
1578	normal group	34	19.1429	3	1	0	0	0	0	0	0	0	0	0	0	0	0	0	0	0	no variation	arr(1-22)x2,(XN)x1
1579	normal group	28	19.8571	1	0	0	0	0	0	0	0	0	0	0	0	0	0	0	0	0	no variation	arr(1-22)x2,(XN)x1
1580	normal group	39	19.8571	1	0	1	1	0	0	0	0	0	0	0	0	0	0	0	0	0	no variation	arr(1-22)x2,(XN)x1
1581	normal group	29	18.4286	1	0	1	0	0	1	0	1	0	0	0	0	0	0	0	0	1	no variation	arr(X)x2,(Y)x1
1582	normal group	39	20.4286	3	1	1	1	0	0	0	0	0	0	0	0	0	0	0	0	0	no variation	arr(1-22)x2,(XN)x1
1583	non-CHD	28	28.7143	1	0	0	0	0	0	0	0	0	0	0	0	0	0	0	0	0	no variation	arr(1-22)x2,(XN)x1
1584	normal group	34	18.5714	3	1	1	0	1	0	0	0	0	0	0	0	0	0	0	0	0	no variation	arr(1-22)x2,(XN)x1
1585	normal group	27	19.7143	1	0	1	0	0	1	0	0	0	0	0	0	0	0	0	0	0	no variation	arr(1-22)x2,(XN)x1
1586	normal group	36	21.8571	3	2	1	1	0	1	0	1	0	0	0	0	0	0	0	0	1	no variation	arr(X)x1-2
1587	non-CHD	37	24.4286	1	0	1	1	0	0	0	0	0	0	0	0	0	0	0	0	0	no variation	arr(1-22)x2,(XN)x1
1588	normal group	39	19.8571	3	1	1	1	0	0	0	0	0	0	0	0	0	0	0	0	0	no variation	arr(1-22)x2,(XN)x1
1589	normal group	33	18.5714	3	1	1	0	0	1	0	0	0	0	0	0	0	0	0	0	0	no variation	arr(1-22)x2,(XN)x1
1590	isolated CHD	27	24.2857	1	0	0	0	0	0	0	0	0	0	0	0	0	0	0	0	0	no variation	arr(1-22)x2,(XN)x1
1591	normal group	27	18.8571	2	0	0	0	0	0	0	0	0	0	0	0	0	0	0	0	0	no variation	arr(1-22)x2,(XN)x1
1592	non-isolated CHD	27	28.2857	1	0	0	0	0	0	0	0	0	0	0	0	0	0	0	0	0	no variation	arr(1-22)x2,(XN)x1
1593	normal group	30	18.5714	2	1	0	0	0	0	0	0	0	0	0	0	0	0	0	0	0	no variation	arr(1-22)x2,(XN)x1
1594	non-CHD	22	17.8571	1	0	0	0	0	0	0	0	0	0	0	0	0	0	0	0	0	no variation	arr(1-22)x2,(XN)x1
1595	normal group	26	20.2857	3	1	1	0	0	1	0	0	0	0	0	0	0	0	0	0	0	no variation	arr(1-22)x2,(XN)x1
1596	non-CHD	33	21.1429	2	1	0	0	0	0	0	0	0	0	0	0	0	0	0	0	0	no variation	arr(1-22)x2,(XN)x1
1597	normal group	28	23.4286	1	0	1	0	0	1	0	0	1	0	0	1	0	0	0	0	0	3	Dup(Xp11.21q28)(99.74Mb)
1598	normal group	41	18.7143	3	1	1	1	0	0	0	0	0	0	0	0	0	0	0	0	0	no variation	arr(1-22)x2,(XN)x1
1599	non-CHD	25	27.4286	3	1	0	0	0	0	0	0	0	0	0	0	1	0	0	0	0	3	8q22.1q24.13(98180842_123676665)x2 hmz
1600	normal group	41	20.7143	1	0	1	1	0	0	0	0	0	0	0	0	0	0	0	0	0	no variation	arr(1-22)x2,(XN)x1
1601	non-CHD	30	19.7143	2	0	0	0	0	0	0	0	0	0	0	0	0	0	0	0	0	no variation	arr(1-22)x2,(XN)x1
1602	non-isolated CHD	29	29.2857	2	0	0	0	0	0	0	0	0	0	0	0	0	0	0	0	0	no variation	arr(1-22)x2,(XN)x1
1603	non-CHD	28	24.7143	1	0	0	0	0	0	0	0	0	0	0	0	0	0	0	0	0	no variation	arr(1-22)x2,(XN)x1
1604	non-CHD	30	23.8571	3	1	0	0	0	0	0	0	0	0	0	0	0	0	0	0	0	no variation	arr(1-22)x2,(XN)x1
1605	normal group	31	18.8571	1	0	0	0	0	0	0	0	0	0	0	0	0	0	0	0	0	no variation	arr(1-22)x2,(XN)x1
1606	non-CHD	31	26.7143	1	0	0	0	0	0	0	0	0	0	0	0	0	0	0	0	0	no variation	arr(1-22)x2,(XN)x1
1607	normal group	28	19.5714	1	0	0	0	0	0	0	1	0	0	0	0	0	1	0	0	0	no variation	arr(21)x2-3
1608	non-CHD	31	28.4286	1	0	0	0	0	0	0	0	0	0	0	0	0	0	0	0	0	no variation	arr(1-22)x2,(XN)x1
1609	normal group	38	21.2857	2	1	1	1	0	0	0	0	0	0	0	0	0	0	0	0	0	no variation	arr(1-22)x2,(XN)x1
1610	normal group	28	21.4286	1	0	1	0	0	1	0	1	0	0	0	0	0	0	0	0	1	no variation	arr(X)x3
1611	normal group	37	18.7143	3	1	1	1	0	0	0	0	0	0	0	0	0	0	0	0	0	no variation	arr(1-22)x2,(XN)x1
1612	non-CHD	35	23.1429	3	1	1	1	0	0	0	0	0	0	0	0	0	0	0	0	0	no variation	arr(1-22)x2,(XN)x1
1613	non-CHD	29	31.8571	1	0	0	0	0	0	0	0	0	0	0	0	0	0	0	0	0	no variation	arr(1-22)x2,(XN)x1
1614	non-CHD	33	25.5714	2	1	0	0	0	0	0	0	0	0	0	0	0	0	0	0	0	no variation	arr(1-22)x2,(XN)x1
1615	non-CHD	31	23.1429	2	0	0	0	0	0	0	0	0	0	0	0	0	0	0	0	0	no variation	arr(1-22)x2,(XN)x1
1616	normal group	30	22.8571	2	1	1	0	0	1	0	0	0	0	0	0	0	0	0	0	0	no variation	arr(1-22)x2,(XN)x1
1617	non-CHD	23	20.4286	1	0	0	0	0	0	0	0	0	0	0	0	0	0	0	0	0	no variation	arr(1-22)x2,(XN)x1
1618	normal group	31	20.7143	2	1	0	0	0	0	0	0	0	1	0	0	1	0	0	0	0	3	12q21.31q22(83712129_96046725)x2 hmz， 22q11.21q13.32(20797289_48603502)x2 hmz
1619	non-CHD	24	19.4286	2	0	0	0	0	0	0	0	0	0	0	0	1	0	0	0	0	2	Del(1q31.1q31.2)(2.355Mb)
1620	normal group	38	20.1429	3	0	1	1	0	0	0	0	0	0	0	0	0	0	0	0	0	no variation	arr(1-22)x2,(XN)x1
1621	non-CHD	24	24.2857	1	0	0	0	0	0	0	0	0	0	0	0	0	0	0	0	0	no variation	arr(1-22)x2,(XN)x1
1622	normal group	34	19.7143	1	0	1	0	0	0	1	0	0	0	0	0	0	0	0	0	0	no variation	arr(1-22)x2,(XN)x1
1623	non-CHD	26	25.4286	1	0	0	0	0	0	0	0	0	0	0	0	0	0	0	0	0	no variation	arr(1-22)x2,(XN)x1
1624	non-CHD	29	18.2857	1	0	0	0	0	0	0	0	0	0	0	0	0	0	0	0	0	no variation	arr(1-22)x2,(XN)x1
1625	non-CHD	29	21.7143	1	0	0	0	0	0	0	0	0	0	0	0	0	0	0	0	0	no variation	arr(1-22)x2,(XN)x1
1626	normal group	30	18.5714	3	0	1	0	0	1	0	0	0	0	0	0	0	0	0	0	0	no variation	arr(1-22)x2,(XN)x1
1627	normal group	31	20.2857	3	1	1	0	0	1	0	0	0	0	0	0	0	0	0	0	0	no variation	arr(1-22)x2,(XN)x1
1628	non-CHD	32	19.2857	3	2	0	0	0	0	0	0	0	0	0	0	0	0	0	0	0	no variation	arr(1-22)x2,(XN)x1
1629	non-CHD	33	24.8571	2	1	0	0	0	0	0	0	0	0	0	0	0	0	0	0	0	no variation	arr(1-22)x2,(XN)x1
1630	normal group	32	23.4286	2	1	0	0	0	0	0	0	0	0	0	0	0	0	0	0	0	no variation	arr(1-22)x2,(XN)x1
1631	non-CHD	38	25.7143	3	2	1	1	0	0	0	0	0	0	0	0	0	0	0	0	0	no variation	arr(1-22)x2,(XN)x1
1632	normal group	39	18.5714	3	1	1	1	0	0	0	0	0	0	0	0	0	0	0	0	0	no variation	arr(1-22)x2,(XN)x1
1633	isolated CHD	24	20.8571	2	1	1	0	1	0	0	0	0	0	0	0	0	0	0	0	0	no variation	arr(1-22)x2,(XN)x1
1634	normal group	33	22.4286	3	1	1	0	1	0	0	0	0	0	0	0	0	0	0	0	0	no variation	arr(1-22)x2,(XN)x1
1635	normal group	33	20.5714	2	1	0	0	0	0	0	0	0	0	0	0	0	0	0	0	0	no variation	arr(1-22)x2,(XN)x1
1636	normal group	36	20.5714	3	1	1	1	0	0	0	0	0	0	0	0	0	0	0	0	0	no variation	arr(1-22)x2,(XN)x1
1637	normal group	33	22.4286	2	1	0	0	0	0	0	0	0	0	0	0	0	0	0	0	0	no variation	arr(1-22)x2,(XN)x1
1638	normal group	25	20.5714	3	1	0	0	0	0	0	0	0	0	0	0	0	0	0	0	0	no variation	arr(1-22)x2,(XN)x1
1639	normal group	35	20.2857	3	1	1	1	0	0	0	0	0	0	0	0	0	0	0	0	0	no variation	arr(1-22)x2,(XN)x1
1640	non-CHD	33	19.1429	1	0	0	0	0	0	0	0	0	0	0	0	0	0	0	0	0	no variation	arr(1-22)x2,(XN)x1
1641	normal group	32	20.7143	3	2	0	0	0	0	0	0	0	0	0	0	0	0	0	0	0	no variation	arr(1-22)x2,(XN)x1
1642	non-CHD	20	23.7143	2	0	0	0	0	0	0	0	0	0	0	0	0	0	0	0	0	no variation	arr(1-22)x2,(XN)x1
1643	normal group	37	20.2857	3	1	1	1	1	0	0	0	0	0	0	0	0	0	0	0	0	no variation	arr(1-22)x2,(XN)x1
1644	normal group	27	19.8571	2	1	1	0	0	1	0	1	0	0	0	1	0	0	0	0	1	3	(X)x3,6q11.1q15(61972918_91114506)x2 hmz
1645	normal group	27	19.8571	2	1	1	0	0	1	0	1	0	0	0	1	0	0	0	0	1	3	(X)x3,6q11.1q15(61972918_91114506)x2 hmz
1646	non-isolated CHD	25	23.7143	2	0	0	0	0	0	0	0	0	0	0	0	0	0	0	0	0	no variation	arr(1-22)x2,(XN)x1
1647	normal group	26	19.8571	3	0	0	0	0	0	0	0	0	0	0	0	0	0	0	0	0	no variation	arr(1-22)x2,(XN)x1
1648	normal group	35	24.1429	3	1	1	1	0	1	0	0	0	0	0	0	0	0	0	0	0	no variation	arr(1-22)x2,(XN)x1
1649	non-CHD	28	19.2857	1	0	0	0	0	0	0	0	0	0	0	0	0	0	0	0	0	no variation	arr(1-22)x2,(XN)x1
1650	normal group	28	22.4286	1	0	1	0	0	1	0	0	0	0	0	0	0	0	0	0	0	no variation	arr(1-22)x2,(XN)x1
1651	non-CHD	27	23.7143	1	0	0	0	0	0	0	0	0	0	0	0	0	0	0	0	0	no variation	arr(1-22)x2,(XN)x1
1652	non-CHD	25	24.1429	1	0	0	0	0	0	0	0	0	0	0	0	0	0	0	0	0	no variation	arr(1-22)x2,(XN)x1
1653	non-CHD	31	23.4286	2	1	0	0	0	0	0	0	0	0	0	0	0	0	0	0	0	no variation	arr(1-22)x2,(XN)x1
1654	normal group	33	19.8571	3	2	1	0	0	1	0	0	0	0	0	0	0	0	0	0	0	no variation	arr(1-22)x2,(XN)x1
1655	isolated CHD	30	18.7143	1	0	0	0	0	0	0	0	0	0	0	0	0	0	0	0	0	no variation	arr(1-22)x2,(XN)x1
1656	normal group	42	19.5714	3	0	1	1	0	0	0	0	0	0	0	0	0	0	0	0	0	no variation	arr(1-22)x2,(XN)x1
1657	normal group	36	20.2857	1	0	1	1	0	0	0	0	0	0	0	0	0	0	0	0	0	no variation	arr(1-22)x2,(XN)x1
1658	non-CHD	28	23.1429	3	2	0	0	0	0	0	0	0	0	0	0	0	0	0	0	0	no variation	arr(1-22)x2,(XN)x1
1659	non-CHD	33	22.4286	2	1	0	0	0	0	0	0	0	0	0	0	0	0	0	0	0	no variation	arr(1-22)x2,(XN)x1
1660	normal group	31	21.1429	2	1	1	0	0	1	0	0	0	0	0	0	0	0	0	0	0	no variation	arr(1-22)x2,(XN)x1
1661	normal group	33	23.5714	2	1	1	0	0	1	0	1	0	0	0	0	0	1	0	0	0	no variation	arr(21)x3
1662	normal group	36	19.4286	2	1	1	1	0	0	0	0	0	0	0	0	0	0	0	0	0	no variation	arr(1-22)x2,(XN)x1
1663	non-CHD	33	26.4286	3	1	0	0	0	0	0	0	0	0	0	0	0	0	0	0	0	no variation	arr(1-22)x2,(XN)x1
1664	normal group	28	19.1429	1	0	0	0	0	0	0	0	0	0	0	0	0	0	0	0	0	no variation	arr(1-22)x2,(XN)x1
1665	normal group	30	18.2857	1	0	0	0	0	0	0	0	0	0	0	0	0	0	0	0	0	no variation	arr(1-22)x2,(XN)x1
1666	normal group	28	22.4286	3	1	1	0	1	0	0	0	0	0	0	0	0	0	0	0	0	no variation	arr(1-22)x2,(XN)x1
1667	normal group	39	23.8571	3	2	1	1	0	0	0	0	0	0	0	0	0	0	0	0	0	no variation	arr(1-22)x2,(XN)x1
1668	normal group	25	19.1429	1	0	0	0	0	0	0	0	0	0	0	0	0	0	0	0	0	no variation	arr(1-22)x2,(XN)x1
1669	isolated CHD	33	23.2857	1	0	0	0	0	0	0	0	0	0	0	0	0	0	0	0	0	no variation	arr(1-22)x2,(XN)x1
1670	isolated CHD	28	24.8571	1	0	0	0	0	0	0	0	0	0	0	0	0	0	0	0	0	no variation	arr(1-22)x2,(XN)x1
1671	normal group	31	19.5714	2	1	0	0	0	0	0	0	0	0	0	0	0	0	0	0	0	no variation	arr(1-22)x2,(XN)x1
1672	normal group	32	20.4286	2	1	0	0	0	0	0	0	0	0	0	0	0	0	0	0	0	no variation	arr(1-22)x2,(XN)x1
1673	normal group	33	22.4286	2	0	0	0	0	0	0	0	0	0	0	0	0	0	0	0	0	no variation	arr(1-22)x2,(XN)x1
1674	non-CHD	27	20.5714	1	0	0	0	0	0	0	0	0	0	0	0	0	0	0	0	0	no variation	arr(1-22)x2,(XN)x1
1675	normal group	34	22.4286	2	1	1	0	1	0	0	0	0	0	0	0	0	0	0	0	0	no variation	arr(1-22)x2,(XN)x1
1676	non-CHD	32	20.7143	1	0	0	0	0	0	0	0	0	0	0	0	0	0	0	0	0	no variation	arr(1-22)x2,(XN)x1
1677	normal group	27	22.4286	2	1	1	0	1	0	0	0	0	0	0	0	0	0	0	0	0	no variation	arr(1-22)x2,(XN)x1
1678	non-CHD	32	22.4286	3	2	0	0	0	0	0	0	0	0	0	0	0	0	0	0	0	no variation	arr(1-22)x2,(XN)x1
1679	non-CHD	31	22.4286	2	0	0	0	0	0	0	0	0	0	0	0	0	0	0	0	0	no variation	arr(1-22)x2,(XN)x1
1680	non-CHD	24	24.1429	1	0	0	0	0	0	0	0	0	0	0	0	1	0	0	0	0	3	2p16.1p14(56010803_67705665)x2 hmz， 6p22.3p21.31(24005921_34890868)x2 hmz， 12q12q14.1(41929813_58808029)x2 hmz
1681	normal group	33	20.8571	3	1	1	0	1	0	0	0	0	0	0	0	0	0	0	0	0	no variation	arr(1-22)x2,(XN)x1
1682	normal group	26	22.4286	2	0	0	0	0	0	0	0	0	0	0	0	0	0	0	0	0	no variation	arr(1-22)x2,(XN)x1
1683	normal group	23	22.4286	2	1	1	0	0	1	0	0	0	0	0	0	0	0	0	0	0	no variation	arr(1-22)x2,(XN)x1
1684	normal group	31	22.4286	2	0	1	0	1	0	0	0	0	0	0	0	0	0	0	0	0	no variation	arr(1-22)x2,(XN)x1
1685	normal group	30	19.5714	2	1	1	0	0	1	0	0	0	0	0	0	0	0	0	0	0	no variation	arr(1-22)x2,(XN)x1
1686	non-CHD	23	23.8571	1	0	0	0	0	0	0	0	0	0	0	0	0	0	0	0	0	no variation	arr(1-22)x2,(XN)x1
1687	normal group	41	19.8571	3	2	1	1	1	0	0	0	0	0	0	0	0	0	0	0	0	no variation	arr(1-22)x2,(XN)x1
1688	non-CHD	33	24.1429	3	1	0	0	0	0	0	0	0	0	0	0	0	0	0	0	0	no variation	arr(1-22)x2,(XN)x1
1689	normal group	37	22.4286	3	2	1	1	1	0	0	0	0	0	0	0	0	0	0	0	0	no variation	arr(1-22)x2,(XN)x1
1690	normal group	36	19.5714	3	1	1	1	0	0	0	0	0	0	0	0	0	0	0	0	0	no variation	arr(1-22)x2,(XN)x1
1691	non-CHD	31	18.8571	1	0	0	0	0	0	0	0	0	0	0	0	0	0	0	0	0	no variation	arr(1-22)x2,(XN)x1
1692	normal group	27	26.4286	1	0	0	0	0	0	0	0	0	0	0	0	0	0	0	0	0	no variation	arr(1-22)x2,(XN)x1
1693	normal group	35	18.7143	3	1	1	1	0	0	0	0	0	0	0	0	0	0	0	0	0	no variation	arr(1-22)x2,(XN)x1
1694	normal group	28	20.4286	3	1	0	0	0	0	0	0	0	0	0	0	0	0	0	0	0	no variation	arr(1-22)x2,(XN)x1
1695	normal group	23	21.7143	1	0	0	0	0	0	0	0	0	0	0	0	0	0	0	0	0	no variation	arr(1-22)x2,(XN)x1
1696	normal group	37	20.2857	3	2	1	1	0	0	0	0	0	0	0	0	0	0	0	0	0	no variation	arr(1-22)x2,(XN)x1
1697	non-CHD	33	32.2857	3	3	0	0	0	0	0	0	0	0	0	0	1	0	0	0	0	3	12q11q14.3(38190103_67229862)x2 hmz
1698	non-CHD	29	22.4286	1	0	0	0	0	0	0	0	0	0	0	0	0	0	0	0	0	no variation	arr(1-22)x2,(XN)x1
1699	normal group	37	19.2857	3	1	1	1	0	0	0	0	0	0	0	0	0	0	0	0	0	no variation	arr(1-22)x2,(XN)x1
1700	normal group	33	19.2857	2	1	0	0	0	0	0	0	0	0	0	0	0	0	0	0	0	no variation	arr(1-22)x2,(XN)x1
1701	normal group	26	19.4286	1	0	0	0	0	0	0	0	0	0	0	0	0	0	0	0	0	no variation	arr(1-22)x2,(XN)x1
1702	non-CHD	27	18.4286	1	0	0	0	0	0	0	1	0	0	0	0	0	0	0	0	1	no variation	arr(X)x2,(Y)x1
1703	normal group	31	22.4286	3	1	0	0	0	0	0	0	0	0	0	0	0	0	0	0	0	no variation	arr(1-22)x2,(XN)x1
1704	normal group	29	19.7143	1	0	0	0	0	0	0	0	0	0	0	0	0	0	0	0	0	no variation	arr(1-22)x2,(XN)x1
1705	normal group	30	21.7143	2	1	1	0	1	0	0	0	1	0	0	1	0	0	0	0	0	2	Del(16p13.12p13.11)(1.77Mb)
1706	normal group	30	19.5714	1	0	1	0	0	1	0	0	0	0	0	0	0	0	0	0	0	no variation	arr(1-22)x2,(XN)x1
1707	normal group	34	18.5714	3	0	0	0	0	0	0	0	0	0	0	0	0	0	0	0	0	no variation	arr(1-22)x2,(XN)x1
1708	normal group	24	22.4286	1	0	0	0	0	0	0	0	0	0	0	0	1	0	0	0	0	2	Dup(11q14.3)(1.46Mb)
1709	normal group	34	19.5714	3	1	1	0	1	1	0	0	0	0	0	0	0	0	0	0	0	no variation	arr(1-22)x2,(XN)x1
1710	normal group	28	19.5714	1	0	0	0	0	0	0	0	0	0	0	0	0	0	0	0	0	no variation	arr(1-22)x2,(XN)x1
1711	normal group	32	18.2857	2	1	1	0	0	1	0	1	0	0	0	0	0	0	0	0	1	no variation	arr(X)x2,(Y)x1
1712	normal group	30	22.4286	3	2	1	0	1	0	0	0	0	0	0	0	0	0	0	0	0	no variation	arr(1-22)x2,(XN)x1
1713	normal group	44	22.4286	3	1	1	1	0	0	0	0	0	0	0	0	0	0	0	0	0	no variation	arr(1-22)x2,(XN)x1
1714	non-CHD	30	19.5714	2	1	0	0	0	0	0	0	0	0	0	0	0	0	0	0	0	no variation	arr(1-22)x2,(XN)x1
1715	normal group	32	19.8571	3	2	1	0	0	1	0	0	0	0	0	0	0	0	0	0	0	no variation	arr(1-22)x2,(XN)x1
1716	normal group	27	20.1429	3	1	0	0	0	0	0	0	0	0	0	0	0	0	0	0	0	no variation	arr(1-22)x2,(XN)x1
1717	normal group	34	22.5714	1	0	1	0	0	1	0	0	0	0	0	0	0	0	0	0	0	no variation	arr(1-22)x2,(XN)x1
1718	non-isolated CHD	25	19.8571	3	2	0	0	0	0	0	0	0	0	0	0	0	0	0	0	0	no variation	arr(1-22)x2,(XN)x1
1719	normal group	35	27.7143	3	2	1	1	0	0	0	0	0	0	0	0	1	0	0	0	0	3	1p22.3p13.3(85190296_109729327)x2 hmz, 2p12p11.2(75656149_87053152)x2 hmz, 10p12.2p11.22(23186527_34317035)x2 hmz, 20q13.2q13.33(51934321_62912463)x2 hmz
1720	normal group	21	22.4286	1	0	0	0	0	0	0	0	0	0	0	0	0	0	0	0	0	no variation	arr(1-22)x2,(XN)x1
1721	non-CHD	33	20.7143	3	0	1	0	1	0	0	0	1	0	0	1	0	0	0	0	0	2	Del(5q23.1q23.2)(1.77Mb)
1722	normal group	30	20.2857	1	0	0	0	0	0	0	0	0	0	0	0	0	0	0	0	0	no variation	arr(1-22)x2,(XN)x1
1723	normal group	24	26.5714	1	0	1	0	0	1	0	0	0	0	0	0	0	0	0	0	0	no variation	arr(1-22)x2,(XN)x1
1724	non-CHD	37	25.2857	2	1	1	1	0	0	0	0	0	0	0	0	0	0	0	0	0	no variation	arr(1-22)x2,(XN)x1
1725	non-CHD	24	30.5714	2	1	0	0	0	0	0	0	1	1	0	1	0	0	0	0	0	2	Dup(22q11.21)(2.88Mb)
1726	non-CHD	28	22.4286	1	0	0	0	0	0	0	0	0	0	0	0	0	0	0	0	0	no variation	arr(1-22)x2,(XN)x1
1727	normal group	40	20.4286	3	1	1	1	0	0	0	0	0	0	0	0	0	0	0	0	0	no variation	arr(1-22)x2,(XN)x1
1728	normal group	32	23.2857	1	0	0	0	0	0	0	0	0	0	0	0	0	0	0	0	0	no variation	arr(1-22)x2,(XN)x1
1729	non-CHD	37	17.7143	3	2	1	1	0	0	0	0	0	0	0	0	1	0	0	0	0	3	1p31.3p31.1(63512777_74349572)x2 hmz
1730	non-CHD	33	19.4286	3	1	0	0	0	0	0	0	0	0	0	0	0	0	0	0	0	no variation	arr(1-22)x2,(XN)x1
1731	non-CHD	35	24.8571	1	0	1	1	0	0	0	0	0	0	0	0	0	0	0	0	0	no variation	arr(1-22)x2,(XN)x1
1732	normal group	32	18.1429	3	1	0	0	0	0	0	0	0	0	0	0	0	0	0	0	0	no variation	arr(1-22)x2,(XN)x1
1733	normal group	40	20.2857	3	1	1	1	0	0	0	0	0	0	0	0	0	0	0	0	0	no variation	arr(1-22)x2,(XN)x1
1734	normal group	28	19.1429	1	0	0	0	0	0	0	0	0	0	0	0	0	0	0	0	0	no variation	arr(1-22)x2,(XN)x1
1735	non-CHD	28	19.4286	1	0	0	0	0	0	0	0	0	0	0	0	0	0	0	0	0	no variation	arr(1-22)x2,(XN)x1
1736	isolated CHD	29	26.1429	2	0	0	0	0	0	0	0	0	0	0	0	0	0	0	0	0	no variation	arr(1-22)x2,(XN)x1
1737	normal group	40	20.1429	3	2	1	1	0	0	0	0	0	0	0	0	0	0	0	0	0	no variation	arr(1-22)x2,(XN)x1
1738	normal group	40	18.8571	3	2	1	1	0	0	0	0	0	0	0	0	0	0	0	0	0	no variation	arr(1-22)x2,(XN)x1
1739	normal group	36	19.1429	3	1	1	1	1	0	0	0	0	0	0	0	0	0	0	0	0	no variation	arr(1-22)x2,(XN)x1
1740	normal group	37	20.2857	3	1	1	1	0	0	0	0	0	0	0	0	0	0	0	0	0	no variation	arr(1-22)x2,(XN)x1
1741	normal group	32	19.1429	2	1	0	0	0	0	0	0	0	0	0	0	0	0	0	0	0	no variation	arr(1-22)x2,(XN)x1
1742	normal group	33	18.2857	2	0	1	0	0	0	1	0	0	0	0	0	0	0	0	0	0	no variation	arr(1-22)x2,(XN)x1
1743	non-CHD	26	21.2857	1	0	0	0	0	0	0	0	0	0	0	0	0	0	0	0	0	no variation	arr(1-22)x2,(XN)x1
1744	non-CHD	31	23.4286	1	0	0	0	0	0	0	0	0	0	0	0	0	0	0	0	0	no variation	arr(1-22)x2,(XN)x1
1745	non-CHD	27	22.2857	1	0	0	0	0	0	0	0	0	0	0	0	0	0	0	0	0	no variation	arr(1-22)x2,(XN)x1
1746	non-CHD	25	27.5714	1	0	0	0	0	0	0	0	0	0	0	0	0	0	0	0	0	no variation	arr(1-22)x2,(XN)x1
1747	normal group	35	20.8571	2	1	1	1	0	0	0	0	0	0	0	0	0	0	0	0	0	no variation	arr(1-22)x2,(XN)x1
1748	normal group	40	21.1429	1	0	1	1	0	0	0	0	0	0	0	0	0	0	0	0	0	no variation	arr(1-22)x2,(XN)x1
1749	normal group	32	20.1429	2	0	0	0	0	0	0	0	0	0	0	0	0	0	0	0	0	no variation	arr(1-22)x2,(XN)x1
1750	non-CHD	34	23.5714	2	1	0	0	0	0	0	0	0	0	0	0	0	0	0	0	0	no variation	arr(1-22)x2,(XN)x1
1751	normal group	29	25.4286	2	1	0	0	0	0	0	0	0	0	0	0	0	0	0	0	0	no variation	arr(1-22)x2,(XN)x1
1752	normal group	30	18.1429	2	0	1	0	1	0	0	0	0	0	0	0	0	0	0	0	0	no variation	arr(1-22)x2,(XN)x1
1753	normal group	28	20.4286	1	0	0	0	0	0	0	0	0	0	0	0	0	0	0	0	0	no variation	arr(1-22)x2,(XN)x1
1754	non-CHD	31	31.2857	1	0	0	0	0	0	0	0	0	0	0	0	0	0	0	0	0	no variation	arr(1-22)x2,(XN)x1
1755	normal group	41	21.5714	3	1	1	1	0	0	0	0	0	0	0	0	0	0	0	0	0	no variation	arr(1-22)x2,(XN)x1
1756	non-CHD	25	26.4286	1	0	0	0	0	0	0	0	0	0	0	0	0	0	0	0	0	no variation	arr(1-22)x2,(XN)x1
1757	normal group	25	21.4286	1	0	0	0	0	0	0	0	0	0	0	0	0	0	0	0	0	no variation	arr(1-22)x2,(XN)x1
1758	normal group	32	19.4286	2	1	1	0	0	1	0	0	0	0	0	0	0	0	0	0	0	no variation	arr(1-22)x2,(XN)x1
1759	normal group	34	20.8571	2	1	0	0	0	0	0	0	0	0	0	0	1	0	0	0	0	3	4p15.2p14(22591974_36555755)x2 hmz 10q21.3q22.3(68064722_78777468)x2 hmz
1760	normal group	33	20.5714	2	0	1	0	1	0	0	0	0	0	0	0	0	0	0	0	0	no variation	arr(1-22)x2,(XN)x1
1761	normal group	28	20.2857	1	0	0	0	0	0	0	0	0	0	0	0	0	0	0	0	0	no variation	arr(1-22)x2,(XN)x1
1762	normal group	32	18.7143	2	1	0	0	0	0	0	0	0	0	0	0	0	0	0	0	0	no variation	arr(1-22)x2,(XN)x1
1763	normal group	32	22.2857	3	2	1	0	1	0	0	0	0	0	0	0	0	0	0	0	0	no variation	arr(1-22)x2,(XN)x1
1764	non-CHD	28	21.5714	3	0	0	0	0	0	0	0	0	0	0	0	0	0	0	0	0	no variation	arr(1-22)x2,(XN)x1
1765	non-CHD	29	27.8571	2	0	0	0	0	0	0	0	0	0	0	0	0	0	0	0	0	no variation	arr(1-22)x2,(XN)x1
1766	normal group	37	21.8571	3	1	1	1	1	0	0	0	0	0	0	0	0	0	0	0	0	no variation	arr(1-22)x2,(XN)x1
1767	normal group	22	18.8571	1	0	0	0	0	0	0	0	0	0	0	0	0	0	0	0	0	no variation	arr(1-22)x2,(XN)x1
1768	normal group	27	20.2857	2	0	0	0	0	0	0	0	0	0	0	0	0	0	0	0	0	no variation	arr(1-22)x2,(XN)x1
1769	non-CHD	23	25.2857	1	0	0	0	0	0	0	0	0	0	0	0	0	0	0	0	0	no variation	arr(1-22)x2,(XN)x1
1770	normal group	22	23.4286	1	0	0	0	0	0	0	0	0	0	0	0	0	0	0	0	0	no variation	arr(1-22)x2,(XN)x1
1771	normal group	40	19.4286	2	1	1	1	1	0	0	0	0	0	0	0	0	0	0	0	0	no variation	arr(1-22)x2,(XN)x1
1772	normal group	31	18.5714	3	1	0	0	0	0	0	0	0	0	0	0	0	0	0	0	0	no variation	arr(1-22)x2,(XN)x1
1773	normal group	31	19.4286	1	0	1	0	0	1	0	0	0	0	0	0	0	0	0	0	0	no variation	arr(1-22)x2,(XN)x1
1774	normal group	28	20.4286	3	1	1	0	0	1	0	0	0	0	0	0	0	0	0	0	0	no variation	arr(1-22)x2,(XN)x1
1775	normal group	32	21.1429	2	1	1	0	1	0	0	0	0	0	0	0	0	0	0	0	0	no variation	arr(1-22)x2,(XN)x1
1776	normal group	22	19.4286	2	1	1	0	1	0	0	0	0	0	0	0	0	0	0	0	0	no variation	arr(1-22)x2,(XN)x1
1777	normal group	28	19.1429	1	0	1	0	0	1	0	0	0	0	0	0	0	0	0	0	0	no variation	arr(1-22)x2,(XN)x1
1778	isolated CHD	29	24.4286	2	1	0	0	0	0	0	0	0	0	0	0	0	0	0	0	0	no variation	arr(1-22)x2,(XN)x1
1779	non-CHD	31	29.4286	2	0	0	0	0	0	0	0	0	0	0	0	0	0	0	0	0	no variation	arr(1-22)x2,(XN)x1
1780	normal group	21	20.7143	1	0	0	0	0	0	0	0	0	0	0	0	0	0	0	0	0	no variation	arr(1-22)x2,(XN)x1
1781	normal group	28	20.5714	2	1	0	0	0	0	0	0	0	0	0	0	0	0	0	0	0	no variation	arr(1-22)x2,(XN)x1
1782	normal group	41	20.5714	2	0	1	1	0	0	0	0	0	0	0	0	0	0	0	0	0	no variation	arr(1-22)x2,(XN)x1
1783	normal group	35	21.4286	1	0	1	1	0	1	0	0	0	0	0	0	0	0	0	0	0	no variation	arr(1-22)x2,(XN)x1
1784	normal group	26	19.4286	2	1	0	0	0	0	0	0	0	0	0	0	0	0	0	0	0	no variation	arr(1-22)x2,(XN)x1
1785	normal group	28	19.4286	1	0	0	0	0	0	0	0	0	0	0	0	0	0	0	0	0	no variation	arr(1-22)x2,(XN)x1
1786	non-isolated CHD	27	19.2857	3	0	0	0	0	0	0	0	0	0	0	0	0	0	0	0	0	no variation	arr(1-22)x2,(XN)x1
1787	normal group	25	21.4286	2	1	0	0	0	0	0	0	0	0	0	0	0	0	0	0	0	no variation	arr(1-22)x2,(XN)x1
1788	normal group	28	28.7143	3	2	1	0	1	0	0	0	0	0	0	0	0	0	0	0	0	no variation	arr(1-22)x2,(XN)x1
1789	non-CHD	33	24.4286	3	0	0	0	0	0	0	0	0	0	0	0	0	0	0	0	0	no variation	arr(1-22)x2,(XN)x1
1790	isolated CHD	24	25.8571	2	0	0	0	0	0	0	0	0	0	0	0	0	0	0	0	0	no variation	arr(1-22)x2,(XN)x1
1791	normal group	34	19.8571	3	1	1	0	1	0	0	0	0	0	0	0	0	0	0	0	0	no variation	arr(1-22)x2,(XN)x1
1792	normal group	28	19.5714	2	1	0	0	0	0	0	0	0	0	0	0	0	0	0	0	0	no variation	arr(1-22)x2,(XN)x1
1793	normal group	33	19.7143	3	1	0	0	0	0	0	0	0	0	0	0	0	0	0	0	0	no variation	arr(1-22)x2,(XN)x1
1794	normal group	41	24.1429	3	1	1	1	0	0	0	0	0	0	0	0	0	0	0	0	0	no variation	arr(1-22)x2,(XN)x1
1795	isolated CHD	21	22.7143	1	0	0	0	0	0	0	0	0	0	0	0	0	0	0	0	0	no variation	arr(1-22)x2,(XN)x1
1796	non-CHD	33	19.8571	2	0	0	0	0	0	0	0	0	0	0	0	0	0	0	0	0	no variation	arr(1-22)x2,(XN)x1
1797	normal group	31	18.4286	3	1	0	0	0	0	0	0	0	0	0	0	0	0	0	0	0	no variation	arr(1-22)x2,(XN)x1
1798	isolated CHD	23	26.5714	1	0	0	0	0	0	0	0	0	0	0	0	0	0	0	0	0	no variation	arr(1-22)x2,(XN)x1
1799	non-CHD	39	21.4286	1	0	1	1	0	0	0	0	0	0	0	0	0	0	0	0	0	no variation	arr(1-22)x2,(XN)x1
1800	non-CHD	35	20.5714	3	0	1	1	0	0	0	0	0	0	0	0	0	0	0	0	0	no variation	arr(1-22)x2,(XN)x1
1801	isolated CHD	29	25.2857	3	1	0	0	0	0	0	0	0	0	0	0	0	0	0	0	0	no variation	arr(1-22)x2,(XN)x1
1802	normal group	24	21.4286	1	0	1	0	0	1	0	0	0	0	0	0	0	0	0	0	0	no variation	arr(1-22)x2,(XN)x1
1803	normal group	30	19.4286	3	2	1	0	1	0	0	0	0	0	0	0	0	0	0	0	0	no variation	arr(1-22)x2,(XN)x1
1804	normal group	28	20.1429	1	0	0	0	0	0	0	0	0	0	0	0	0	0	0	0	0	no variation	arr(1-22)x2,(XN)x1
1805	normal group	33	23.2857	2	1	0	0	0	0	0	0	0	0	0	0	1	0	0	0	0	2	Del(1q44)(2.46Mb)
1806	normal group	28	20.5714	3	1	1	0	1	0	0	0	0	0	0	0	0	0	0	0	0	no variation	arr(1-22)x2,(XN)x1
1807	normal group	37	19.8571	3	1	1	1	0	1	0	1	0	0	0	0	0	0	0	0	1	no variation	arr(X)x1
1808	normal group	39	18.2857	3	1	1	1	1	0	0	0	0	0	0	0	0	0	0	0	0	no variation	arr(1-22)x2,(XN)x1
1809	normal group	28	19.1429	1	0	1	0	0	1	0	1	0	0	0	0	0	1	0	0	0	no variation	arr(21)×3
1810	non-CHD	29	19.4286	3	1	0	0	0	0	0	0	0	0	0	0	0	0	0	0	0	no variation	arr(1-22)x2,(XN)x1
1811	normal group	31	19.5714	1	0	0	0	0	0	0	0	0	0	0	0	0	0	0	0	0	no variation	arr(1-22)x2,(XN)x1
1812	normal group	39	20.2857	3	1	1	1	0	0	0	0	0	0	0	0	0	0	0	0	0	no variation	arr(1-22)x2,(XN)x1
1813	normal group	40	18.4286	2	1	1	1	0	0	0	0	0	0	0	0	0	0	0	0	0	no variation	arr(1-22)x2,(XN)x1
1814	normal group	32	20.2857	3	1	1	0	1	0	0	0	0	0	0	0	0	0	0	0	0	no variation	arr(1-22)x2,(XN)x1
1815	isolated CHD	26	24.2857	1	0	0	0	0	0	0	0	0	0	0	0	0	0	0	0	0	no variation	arr(1-22)x2,(XN)x1
1816	normal group	31	20.1429	2	1	0	0	0	0	0	0	0	0	0	0	0	0	0	0	0	no variation	arr(1-22)x2,(XN)x1
1817	normal group	28	20.5714	1	0	0	0	0	0	0	0	0	0	0	0	0	0	0	0	0	no variation	arr(1-22)x2,(XN)x1
1818	non-CHD	33	20.7143	1	0	0	0	0	0	0	0	0	0	0	0	0	0	0	0	0	no variation	arr(1-22)x2,(XN)x1
1819	non-isolated CHD	32	20.5714	1	0	0	0	0	0	0	1	0	0	0	0	0	0	1	0	0	no variation	arr(18)x3
1820	non-CHD	36	20.1429	1	0	1	1	0	0	0	0	0	0	0	0	0	0	0	0	0	no variation	arr(1-22)x2,(XN)x1
1821	non-CHD	33	23.4286	2	1	0	0	0	0	0	0	0	0	0	0	0	0	0	0	0	no variation	arr(1-22)x2,(XN)x1
1822	non-CHD	33	23.4286	2	1	0	0	0	0	0	0	0	0	0	0	0	0	0	0	0	no variation	arr(1-22)x2,(XN)x1
1823	normal group	34	18.7143	2	0	0	0	0	0	0	0	0	0	0	0	0	0	0	0	0	no variation	arr(1-22)x2,(XN)x1
1824	normal group	32	19.2857	2	1	0	0	0	0	0	0	1	0	1	1	0	0	0	0	0	1	Del(2p16.3)(0.293Mb)
1825	non-CHD	25	18.7143	2	0	0	0	0	0	0	0	0	0	0	0	0	0	0	0	0	no variation	arr(1-22)x2,(XN)x1
1826	normal group	25	21.2857	1	0	0	0	0	0	0	0	0	0	0	0	0	0	0	0	0	no variation	arr(1-22)x2,(XN)x1
1827	non-CHD	29	24.4286	1	0	0	0	0	0	0	0	0	0	0	0	0	0	0	0	0	no variation	arr(1-22)x2,(XN)x1
1828	isolated CHD	26	21.8571	1	0	0	0	0	0	0	0	0	0	0	0	0	0	0	0	0	no variation	arr(1-22)x2,(XN)x1
1829	normal group	40	18.5714	1	0	1	1	0	0	0	0	0	0	0	0	0	0	0	0	0	no variation	arr(1-22)x2,(XN)x1
1830	non-CHD	20	26.2857	2	0	0	0	0	0	0	0	0	0	0	0	0	0	0	0	0	no variation	arr(1-22)x2,(XN)x1
1831	non-CHD	25	23.7143	1	0	0	0	0	0	0	0	0	0	0	0	0	0	0	0	0	no variation	arr(1-22)x2,(XN)x1
1832	normal group	39	20.2857	3	1	1	1	0	0	0	0	0	0	0	0	0	0	0	0	0	no variation	arr(1-22)x2,(XN)x1
1833	non-CHD	39	18.5714	3	2	1	1	0	0	0	0	0	0	0	0	0	0	0	0	0	no variation	arr(1-22)x2,(XN)x1
1834	normal group	32	20.2857	3	1	0	0	0	0	0	0	0	0	0	0	0	0	0	0	0	no variation	arr(1-22)x2,(XN)x1
1835	normal group	31	20.2857	3	1	0	0	0	0	0	0	0	0	0	0	0	0	0	0	0	no variation	arr(1-22)x2,(XN)x1
1836	non-CHD	38	20.4286	3	1	1	1	0	0	0	0	0	0	0	0	0	0	0	0	0	no variation	arr(1-22)x2,(XN)x1
1837	non-CHD	25	24.2857	3	1	0	0	0	0	0	0	0	0	0	0	0	0	0	0	0	no variation	arr(1-22)x2,(XN)x1
1838	normal group	21	20.8571	3	1	0	0	0	0	0	0	0	0	0	0	0	0	0	0	0	no variation	arr(1-22)x2,(XN)x1
1839	normal group	38	29.4286	3	1	1	1	0	0	0	0	0	0	0	0	0	0	0	0	0	no variation	arr(1-22)x2,(XN)x1
1840	normal group	44	23.7143	3	1	1	1	0	0	0	0	0	0	0	0	0	0	0	0	0	no variation	arr(1-22)x2,(XN)x1
1841	non-CHD	24	24.8571	3	1	0	0	0	0	0	0	0	0	0	0	1	0	0	0	0	1	Del(8p11.1)(0.72Mb)
1842	non-CHD	29	27.1429	3	1	0	0	0	0	0	0	0	0	0	0	0	0	0	0	0	no variation	arr(1-22)x2,(XN)x1
1843	normal group	41	19.1429	3	1	1	1	0	0	0	0	0	0	0	0	0	0	0	0	0	no variation	arr(1-22)x2,(XN)x1
1844	normal group	39	19.1429	3	1	1	1	0	0	0	0	0	0	0	0	0	0	0	0	0	no variation	arr(1-22)x2,(XN)x1
1845	normal group	42	19.5714	3	1	1	1	0	0	0	0	0	0	0	0	0	0	0	0	0	no variation	arr(1-22)x2,(XN)x1
1846	non-CHD	22	22.4286	3	1	0	0	0	0	0	0	0	0	0	0	0	0	0	0	0	no variation	arr(1-22)x2,(XN)x1
1847	non-CHD	22	25.4286	3	1	0	0	0	0	0	0	0	0	0	0	0	0	0	0	0	no variation	arr(1-22)x2,(XN)x1
1848	normal group	26	30.4286	3	1	0	0	0	0	0	0	0	0	0	0	0	0	0	0	0	no variation	arr(1-22)x2,(XN)x1
1849	normal group	39	19.4286	3	1	1	1	0	1	0	0	0	0	0	0	0	0	0	0	0	no variation	arr(1-22)x2,(XN)x1
1850	non-CHD	34	25.2857	3	0	0	0	0	0	0	0	0	0	0	0	0	0	0	0	0	no variation	arr(1-22)x2,(XN)x1
1851	non-CHD	26	20.7143	3	1	0	0	0	0	0	0	0	0	0	0	0	0	0	0	0	no variation	arr(1-22)x2,(XN)x1
1852	normal group	23	24.5714	3	1	1	0	0	1	0	0	0	0	0	0	0	0	0	0	0	no variation	arr(1-22)x2,(XN)x1
1853	normal group	38	22.2857	3	1	1	1	0	0	0	0	0	0	0	0	0	0	0	0	0	no variation	arr(1-22)x2,(XN)x1
1854	non-CHD	26	24.4286	3	1	0	0	0	0	0	0	0	0	0	0	0	0	0	0	0	no variation	arr(1-22)x2,(XN)x1
1855	normal group	49	22.4286	3	1	1	1	0	0	0	0	0	0	0	0	0	0	0	0	0	no variation	arr(1-22)x2,(XN)x1
1856	normal group	36	22.4286	3	1	1	1	0	1	0	0	0	0	0	0	0	0	0	0	0	no variation	arr(1-22)x2,(XN)x1
1857	normal group	34	22.4286	3	1	1	0	0	1	0	1	0	0	0	0	0	1	0	0	0	no variation	arr(21)x3
1858	non-CHD	29	22.4286	3	1	0	0	0	0	0	0	0	0	0	0	1	0	0	0	0	1	Dup(Xp22.33 or Yp11.32)(0.753Mb)
1859	isolated CHD	30	22.4286	3	1	0	0	0	0	0	0	0	0	0	0	0	0	0	0	0	no variation	arr(1-22)x2,(XN)x1
1860	non-CHD	35	22.4286	3	1	1	1	0	0	0	0	0	0	0	0	0	0	0	0	0	no variation	arr(1-22)x2,(XN)x1
1861	non-CHD	32	22.4286	3	1	0	0	0	0	0	0	0	0	0	0	0	0	0	0	0	no variation	arr(1-22)x2,(XN)x1
1862	normal group	22	22.4286	3	1	0	0	0	0	0	0	0	0	0	0	0	0	0	0	0	no variation	arr(1-22)x2,(XN)x1
1863	normal group	27	22.4286	3	1	0	0	0	0	0	0	0	0	0	0	0	0	0	0	0	no variation	arr(1-22)x2,(XN)x1
1864	normal group	31	22.4286	3	1	1	0	0	1	0	0	0	0	0	0	0	0	0	0	0	no variation	arr(1-22)x2,(XN)x1
1865	normal group	41	22.4286	3	1	1	1	0	1	0	1	0	0	0	0	0	1	0	0	0	no variation	arr(21)×3
1866	normal group	33	22.4286	3	1	1	0	0	1	0	0	0	0	0	0	0	0	0	0	0	no variation	arr(1-22)x2,(XN)x1
1867	normal group	37	22.4286	3	1	1	1	0	0	1	1	0	0	0	0	0	1	0	0	0	no variation	arr(21)×3
1868	normal group	22	22.4286	3	1	0	0	0	0	0	0	0	0	0	0	0	0	0	0	0	no variation	arr(1-22)x2,(XN)x1
1869	normal group	42	22.4286	3	1	1	1	1	0	0	0	0	0	0	0	1	0	0	0	0	3	13q21.2q32.3(59946916_100442901)x2 hmz, 15q13.3q21.3(33587699_58225620)x2 hmz, 15q23q26.1(68563450_92008579)x2 hmz, 16q12.1q23.3(51878423_83065491)x2 hmz
1870	normal group	31	22.4286	3	1	0	0	0	0	0	0	0	0	0	0	0	0	0	0	0	no variation	arr(1-22)x2,(XN)x1
1871	non-isolated CHD	26	22.4286	3	1	0	0	0	0	0	1	0	0	0	0	0	1	0	0	0	no variation	arr(21)×3
1872	isolated CHD	39	22.4286	3	1	1	1	0	1	0	1	0	0	0	0	0	1	0	0	0	no variation	arr(21)×3
1873	non-CHD	24	19.2857	3	1	0	0	0	0	0	0	0	0	0	0	0	0	0	0	0	no variation	arr(1-22)x2,(XN)x1
1874	normal group	29	22.5714	3	1	0	0	0	0	0	0	0	0	0	0	0	0	0	0	0	no variation	arr(1-22)x2,(XN)x1
1875	normal group	27	20.4286	3	1	0	0	0	0	0	0	0	0	0	0	0	0	0	0	0	no variation	arr(1-22)x2,(XN)x1
1876	normal group	43	20.1429	3	1	1	1	0	0	0	0	0	0	0	0	0	0	0	0	0	no variation	arr(1-22)x2,(XN)x1
1877	non-CHD	34	23.4286	3	1	1	0	0	1	0	1	0	0	0	0	0	0	0	0	1	no variation	arr(X)x3
1878	normal group	33	18.4286	3	1	0	0	0	0	0	0	0	0	0	0	0	0	0	0	0	no variation	arr(1-22)x2,(XN)x1
1879	non-CHD	32	26.7143	3	1	0	0	0	0	0	0	0	0	0	0	0	0	0	0	0	no variation	arr(1-22)x2,(XN)x1
1880	normal group	29	25.4286	3	1	0	0	0	0	0	0	0	0	0	0	0	0	0	0	0	no variation	arr(1-22)x2,(XN)x1
1881	normal group	31	19.7143	3	1	0	0	0	0	0	0	0	0	0	0	0	0	0	0	0	no variation	arr(1-22)x2,(XN)x1
1882	non-CHD	25	25.4286	3	1	0	0	0	0	0	0	0	0	0	0	0	0	0	0	0	no variation	arr(1-22)x2,(XN)x1
1883	normal group	30	20.2857	3	1	1	0	0	1	0	1	0	0	0	0	0	0	0	0	1	no variation	arr(X)x1,(Y)x2
1884	normal group	38	21.4286	3	1	1	1	0	0	0	0	0	0	0	0	0	0	0	0	0	no variation	arr(1-22)x2,(XN)x1
1885	non-CHD	35	23.1429	3	1	1	1	0	0	0	0	0	0	0	0	0	0	0	0	0	no variation	arr(1-22)x2,(XN)x1
1886	non-CHD	26	21.2857	3	1	0	0	0	0	0	0	0	0	0	0	0	0	0	0	0	no variation	arr(1-22)x2,(XN)x1
1887	non-CHD	38	24.1429	3	1	1	1	0	0	0	0	0	0	0	0	0	0	0	0	0	no variation	arr(1-22)x2,(XN)x1
1888	non-CHD	37	29.2857	3	1	1	1	0	0	0	0	0	0	0	0	0	0	0	0	0	no variation	arr(1-22)x2,(XN)x1
1889	non-CHD	29	23.4286	3	1	0	0	0	0	0	0	0	0	0	0	0	0	0	0	0	no variation	arr(1-22)x2,(XN)x1
1890	normal group	30	20.4286	3	1	0	0	0	0	0	0	0	0	0	0	0	0	0	0	0	no variation	arr(1-22)x2,(XN)x1
1891	non-CHD	32	22.7143	3	1	0	0	0	0	0	0	0	0	0	0	0	0	0	0	0	no variation	arr(1-22)x2,(XN)x1
1892	normal group	28	22.4286	3	1	1	0	0	1	0	1	0	0	0	0	0	1	0	0	0	no variation	arr(21)x3
1893	normal group	28	20.5714	3	1	1	0	0	1	0	0	0	0	0	0	0	0	0	0	0	no variation	arr(1-22)x2,(XN)x1
1894	non-CHD	30	24.4286	3	1	0	0	0	0	0	0	0	0	0	0	0	0	0	0	0	no variation	arr(1-22)x2,(XN)x1
1895	normal group	37	18.4286	3	1	1	1	1	0	0	0	0	0	0	0	0	0	0	0	0	no variation	arr(1-22)x2,(XN)x1
1896	non-CHD	27	20.1429	3	1	0	0	0	0	0	0	0	0	0	0	0	0	0	0	0	no variation	arr(1-22)x2,(XN)x1
1897	normal group	26	22.4286	2	1	1	0	1	0	0	0	0	0	0	0	0	0	0	0	0	no variation	arr(1-22)x2,(XN)x1
1898	normal group	36	19.4286	1	1	1	1	0	0	0	0	0	0	0	0	0	0	0	0	0	no variation	arr(1-22)x2,(XN)x1
1899	normal group	39	22.5714	3	1	1	1	1	0	1	0	0	0	0	0	0	0	0	0	0	no variation	arr(1-22)x2,(XN)x1
1900	non-CHD	28	24.4286	3	1	0	0	0	0	0	0	0	0	0	0	0	0	0	0	0	no variation	arr(1-22)x2,(XN)x1
1901	normal group	33	18.5714	3	1	0	0	0	0	0	0	0	0	0	0	0	0	0	0	0	no variation	arr(1-22)x2,(XN)x1
1902	normal group	40	28.8571	3	1	1	1	0	0	0	0	0	0	0	0	0	0	0	0	0	no variation	arr(1-22)x2,(XN)x1
1903	normal group	31	20.8571	3	1	1	0	1	0	0	0	0	0	0	0	1	0	0	0	0	1	Dup(16p11.2)(0.61Mb)
1904	normal group	31	19.5714	3	1	0	0	0	0	0	0	0	0	0	0	0	0	0	0	0	no variation	arr(1-22)x2,(XN)x1
1905	non-CHD	23	24.8571	3	1	0	0	0	0	0	0	0	0	0	0	0	0	0	0	0	no variation	arr(1-22)x2,(XN)x1
1906	normal group	25	20.2857	3	1	0	0	0	0	0	0	0	0	0	0	0	0	0	0	0	no variation	arr(1-22)x2,(XN)x1
1907	normal group	33	22.5714	3	1	0	0	0	0	0	0	0	0	0	0	0	0	0	0	0	no variation	arr(1-22)x2,(XN)x1
1908	normal group	27	20.1429	3	1	0	0	0	0	0	0	0	0	0	0	0	0	0	0	0	no variation	arr(1-22)x2,(XN)x1
1909	normal group	36	19.4286	3	1	1	1	0	0	0	0	0	0	0	0	0	0	0	0	0	no variation	arr(1-22)x2,(XN)x1
1910	normal group	35	20.4286	3	1	1	1	0	0	0	0	0	0	0	0	0	0	0	0	0	no variation	arr(1-22)x2,(XN)x1
1911	normal group	35	20.4286	3	1	1	1	0	0	0	0	0	0	0	0	0	0	0	0	0	no variation	arr(1-22)x2,(XN)x1
1912	non-CHD	36	24.1429	3	1	1	1	0	0	0	1	0	0	0	0	0	1	0	0	0	no variation	arr(21)x3
1913	normal group	30	18.8571	3	1	1	0	1	0	0	0	0	0	0	0	0	0	0	0	0	no variation	arr(1-22)x2,(XN)x1
1914	normal group	29	22.4286	3	1	1	0	1	0	0	0	0	0	0	0	0	0	0	0	0	no variation	arr(1-22)x2,(XN)x1
1915	normal group	31	20.4286	3	1	1	0	0	1	0	0	0	0	0	0	0	0	0	0	0	no variation	arr(1-22)x2,(XN)x1
1916	normal group	41	21.8571	3	1	1	1	0	0	0	0	0	0	0	0	0	0	0	0	0	no variation	arr(1-22)x2,(XN)x1
1917	normal group	28	19.4286	3	1	0	0	0	0	0	0	0	0	0	0	0	0	0	0	0	no variation	arr(1-22)x2,(XN)x1
1918	normal group	35	19.4286	3	1	1	1	0	0	0	0	0	0	0	0	0	0	0	0	0	no variation	arr(1-22)x2,(XN)x1
1919	non-CHD	27	25.4286	3	3	0	0	0	0	0	0	1	0	1	1	0	0	0	0	0	3	Dup(2q35q37.3)(25.96Mb)
1920	normal group	31	19.4286	3	1	0	0	0	0	0	0	0	0	0	0	0	0	0	0	0	no variation	arr(1-22)x2,(XN)x1
1921	non-CHD	35	18.8571	3	1	1	1	0	0	0	1	0	0	0	0	0	1	0	0	0	no variation	arr(21)×3
1922	normal group	30	20.4286	3	1	1	0	1	0	0	0	0	0	0	0	0	0	0	0	0	no variation	arr(1-22)x2,(XN)x1
1923	normal group	43	20.5714	3	1	1	1	0	0	0	0	0	0	0	0	0	0	0	0	0	no variation	arr(1-22)x2,(XN)x1
1924	normal group	32	20.5714	3	1	0	0	0	0	0	0	0	0	0	0	0	0	0	0	0	no variation	arr(1-22)x2,(XN)x1
1925	normal group	30	21.4286	3	1	0	0	0	0	0	0	0	0	0	0	0	0	0	0	0	no variation	arr(1-22)x2,(XN)x1
1926	normal group	32	21.4286	3	1	1	0	0	1	0	1	0	0	0	0	0	0	0	0	1	no variation	arr(X)x2,(Y)x1
1927	normal group	32	19.4286	3	3	1	0	0	1	0	1	0	0	0	0	0	0	0	0	1	no variation	arr(X)x2,(Y)x1
1928	non-CHD	26	20.7143	3	1	1	0	0	1	0	0	1	0	1	1	0	0	0	0	0	3	Del(6q27)(5.02Mb)
1929	normal group	34	19.5714	3	1	0	0	0	0	0	0	0	0	0	0	0	0	0	0	0	no variation	arr(1-22)x2,(XN)x1
1930	normal group	34	18.4286	3	1	0	0	0	0	0	0	0	0	0	0	0	0	0	0	0	no variation	arr(1-22)x2,(XN)x1
1931	normal group	36	22.4286	3	1	1	1	0	0	0	0	0	0	0	0	0	0	0	0	0	no variation	arr(1-22)x2,(XN)x1
1932	non-CHD	29	22.4286	3	1	0	0	0	0	0	0	0	0	0	0	0	0	0	0	0	no variation	arr(1-22)x2,(XN)x1
1933	non-CHD	35	22.4286	3	1	1	1	0	0	0	0	0	0	0	0	0	0	0	0	0	no variation	arr(1-22)x2,(XN)x1
1934	normal group	40	22.4286	3	1	1	1	0	1	0	0	0	0	0	0	1	0	0	0	0	3	7p14.3p11.1(32905667_58019983)x2 hmz
1935	non-CHD	27	22.4286	3	1	0	0	0	0	0	0	0	0	0	0	0	0	0	0	0	no variation	arr(1-22)x2,(XN)x1
1936	non-CHD	26	22.4286	3	1	0	0	0	0	0	0	0	0	0	0	0	0	0	0	0	no variation	arr(1-22)x2,(XN)x1
1937	normal group	31	22.4286	3	1	1	0	1	0	0	0	0	0	0	0	0	0	0	0	0	no variation	arr(1-22)x2,(XN)x1
1938	normal group	25	22.4286	3	1	0	0	0	0	0	0	0	0	0	0	0	0	0	0	0	no variation	arr(1-22)x2,(XN)x1
1939	normal group	33	22.4286	3	1	1	0	1	0	0	0	0	0	0	0	0	0	0	0	0	no variation	arr(1-22)x2,(XN)x1
1940	normal group	32	22.4286	3	1	0	0	0	0	0	1	0	0	0	0	0	1	0	0	0	no variation	arr(21)×2-3
1941	normal group	29	22.4286	3	1	0	0	0	0	0	0	0	0	0	0	0	0	0	0	0	no variation	arr(1-22)x2,(XN)x1
1942	non-CHD	23	22.4286	3	1	0	0	0	0	0	0	0	0	0	0	0	0	0	0	0	no variation	arr(1-22)x2,(XN)x1
1943	normal group	28	22.4286	3	1	1	0	1	0	0	0	0	0	0	0	0	0	0	0	0	no variation	arr(1-22)x2,(XN)x1
1944	normal group	26	22.4286	3	1	0	0	0	0	0	0	0	0	0	0	0	0	0	0	0	no variation	arr(1-22)x2,(XN)x1
1945	normal group	35	22.4286	3	1	1	1	1	0	0	0	0	0	0	0	0	0	0	0	0	no variation	arr(1-22)x2,(XN)x1
1946	normal group	29	22.4286	3	1	0	0	0	0	0	0	0	0	0	0	0	0	0	0	0	no variation	arr(1-22)x2,(XN)x1
1947	normal group	42	22.4286	3	1	1	1	0	0	0	0	0	0	0	0	0	0	0	0	0	no variation	arr(1-22)x2,(XN)x1
1948	normal group	32	22.4286	3	1	0	0	0	0	0	0	0	0	0	0	0	0	0	0	0	no variation	arr(1-22)x2,(XN)x1
1949	non-CHD	36	22.4286	3	1	1	1	0	0	0	0	0	0	0	0	0	0	0	0	0	no variation	arr(1-22)x2,(XN)x1
1950	normal group	33	22.4286	3	1	1	0	1	0	0	0	0	0	0	0	0	0	0	0	0	no variation	arr(1-22)x2,(XN)x1
1951	normal group	28	22.4286	3	1	0	0	0	0	0	0	0	0	0	0	0	0	0	0	0	no variation	arr(1-22)x2,(XN)x1
1952	non-CHD	26	22.4286	3	1	0	0	0	0	0	0	0	0	0	0	0	0	0	0	0	no variation	arr(1-22)x2,(XN)x1
1953	normal group	37	22.4286	3	1	1	1	1	0	0	0	0	0	0	0	0	0	0	0	0	no variation	arr(1-22)x2,(XN)x1
1954	normal group	28	19.1429	3	1	1	0	0	1	0	0	0	0	0	0	0	0	0	0	0	no variation	arr(1-22)x2,(XN)x1
1955	isolated CHD	31	21.1429	3	1	1	0	1	0	1	0	0	0	0	0	0	0	0	0	0	no variation	arr(1-22)x2,(XN)x1
1956	isolated CHD	28	26.1429	3	1	1	0	1	0	0	0	0	0	0	0	1	0	0	0	0	2	Del(5p13.3p13.2)(1.96Mb)
1957	non-CHD	29	19.7143	3	1	0	0	0	0	0	0	0	0	0	0	0	0	0	0	0	no variation	arr(1-22)x2,(XN)x1
1958	normal group	32	18.4286	3	1	1	0	0	1	0	1	0	0	0	0	0	1	0	0	0	no variation	arr(21)×3
1959	non-CHD	40	18.8571	3	1	1	1	0	0	0	0	0	0	0	0	0	0	0	0	0	no variation	arr(1-22)x2,(XN)x1
1960	non-CHD	28	26.1429	3	1	0	0	0	0	0	0	0	0	0	0	0	0	0	0	0	no variation	arr(1-22)x2,(XN)x1
1961	normal group	37	18.1429	3	1	1	1	1	0	0	0	0	0	0	0	0	0	0	0	0	no variation	arr(1-22)x2,(XN)x1
1962	non-CHD	24	21.4286	3	1	0	0	0	0	0	0	0	0	0	0	0	0	0	0	0	no variation	arr(1-22)x2,(XN)x1
1963	non-CHD	28	24.1429	3	1	0	0	0	0	0	0	0	0	0	0	0	0	0	0	0	no variation	arr(1-22)x2,(XN)x1
1964	normal group	27	19.1429	3	1	1	0	1	0	0	0	0	0	0	0	0	0	0	0	0	no variation	arr(1-22)x2,(XN)x1
1965	non-CHD	37	26.1429	3	1	1	1	0	1	0	0	0	0	0	0	0	0	0	0	0	no variation	arr(1-22)x2,(XN)x1
1966	normal group	30	24.4286	3	1	1	0	1	0	0	0	0	0	0	0	0	0	0	0	0	no variation	arr(1-22)x2,(XN)x1
1967	normal group	28	21.4286	3	1	1	0	1	0	0	0	0	0	0	0	1	0	0	0	0	2	Dup(4q34.3)(1.73Mb)
1968	normal group	32	20.1429	3	1	0	0	0	0	0	0	0	0	0	0	0	0	0	0	0	no variation	arr(1-22)x2,(XN)x1
1969	non-CHD	38	19.2857	3	1	1	1	0	0	0	0	0	0	0	0	0	0	0	0	0	no variation	arr(1-22)x2,(XN)x1
1970	normal group	42	19.8571	3	1	1	1	0	0	0	0	0	0	0	0	0	0	0	0	0	no variation	arr(1-22)x2,(XN)x1
1971	non-CHD	31	26.4286	3	1	0	0	0	0	0	0	0	0	0	0	1	0	0	0	0	3	17q12q22(32426845_53405927)x2 hmz
1972	isolated CHD	32	24.2857	3	1	0	0	0	0	0	0	0	0	0	0	0	0	0	0	0	no variation	arr(1-22)x2,(XN)x1
1973	isolated CHD	26	25.2857	3	1	0	0	0	0	0	0	0	0	0	0	0	0	0	0	0	no variation	arr(1-22)x2,(XN)x1
1974	normal group	32	22.2857	3	1	1	0	0	1	0	0	0	0	0	0	0	0	0	0	0	no variation	arr(1-22)x2,(XN)x1
1975	normal group	37	24.4286	3	1	1	1	0	0	0	0	0	0	0	0	0	0	0	0	0	no variation	arr(1-22)x2,(XN)x1
1976	non-CHD	35	23.4286	3	1	1	1	0	0	0	0	0	0	0	0	0	0	0	0	0	no variation	arr(1-22)x2,(XN)x1
1977	normal group	22	22.4286	3	1	1	0	0	1	0	1	0	0	0	0	0	0	0	0	1	no variation	arr(X)x2,(Y)x1
1978	normal group	32	21.8571	3	1	1	0	0	1	0	0	0	0	0	0	0	0	0	0	0	no variation	arr(1-22)x2,(XN)x1
1979	normal group	33	19.8571	3	1	0	0	0	0	0	0	0	0	0	0	0	0	0	0	0	no variation	arr(1-22)x2,(XN)x1
1980	normal group	43	20.1429	3	1	1	1	0	0	0	0	0	0	0	0	0	0	0	0	0	no variation	arr(1-22)x2,(XN)x1
1981	normal group	32	24.8571	3	1	0	0	0	0	0	0	0	0	0	0	0	0	0	0	0	no variation	arr(1-22)x2,(XN)x1
1982	normal group	35	21.4286	3	1	1	1	1	0	1	0	0	0	0	0	0	0	0	0	0	no variation	arr(1-22)x2,(XN)x1
1983	isolated CHD	33	25.7143	3	1	0	0	0	0	0	0	0	0	0	0	0	0	0	0	0	no variation	arr(1-22)x2,(XN)x1
1984	normal group	31	17.2857	3	1	0	0	0	0	0	0	0	0	0	0	0	0	0	0	0	no variation	arr(1-22)x2,(XN)x1
1985	normal group	30	19.8571	3	1	1	0	0	1	0	1	0	0	0	0	0	1	0	0	0	no variation	arr(21)x3
1986	non-CHD	36	20.4286	3	1	1	1	0	0	0	1	0	0	0	0	0	1	0	0	0	no variation	arr(21)x3
1987	non-CHD	37	26.7143	3	1	1	1	0	0	0	0	0	0	0	0	0	0	0	0	0	no variation	arr(1-22)x2,(XN)x1
1988	normal group	26	21.7143	3	1	1	0	0	1	0	0	0	0	0	0	0	0	0	0	0	no variation	arr(1-22)x2,(XN)x1
1989	non-isolated CHD	34	23.8571	3	1	1	0	0	1	0	1	0	0	0	0	0	1	0	0	0	no variation	arr(21)x3
1990	normal group	32	21.2857	3	1	0	0	0	0	0	0	0	0	0	0	0	0	0	0	0	no variation	arr(1-22)x2,(XN)x1
1991	isolated CHD	32	26.4286	1	1	0	0	0	0	0	0	0	0	0	0	0	0	0	0	0	no variation	arr(1-22)x2,(XN)x1
1992	normal group	36	18.4286	3	1	1	1	0	0	0	0	0	0	0	0	0	0	0	0	0	no variation	arr(1-22)x2,(XN)x1
1993	isolated CHD	36	29.4286	3	1	1	1	0	0	0	0	0	0	0	0	0	0	0	0	0	no variation	arr(1-22)x2,(XN)x1
1994	non-CHD	31	23.4286	3	1	0	0	0	0	0	0	0	0	0	0	0	0	0	0	0	no variation	arr(1-22)x2,(XN)x1
1995	non-CHD	32	21.4286	2	1	0	0	0	0	0	0	0	0	0	0	0	0	0	0	0	no variation	arr(1-22)x2,(XN)x1
1996	normal group	25	25.7143	3	1	0	0	0	0	0	0	0	0	0	0	0	0	0	0	0	no variation	arr(1-22)x2,(XN)x1
1997	isolated CHD	37	20.5714	3	1	1	1	0	0	0	0	0	0	0	0	0	0	0	0	0	no variation	arr(1-22)x2,(XN)x1
1998	normal group	42	19.1429	3	1	1	1	0	0	0	1	0	0	0	0	0	0	0	0	1	no variation	arr(X)x3
1999	non-CHD	25	19.7143	3	1	0	0	0	0	0	0	0	0	0	0	0	0	0	0	0	no variation	arr(1-22)x2,(XN)x1
[truncated: 3,117 more rows]
